# Supplementary material for: Functional metagenomics of the thioredoxin superfamily
Source: J Biol Chem. 2021 Jan 14;296:100247. doi: 10.1074/jbc.RA120.016350 (PMC7949104; doi:10.1074/jbc.RA120.016350)
Supplement: Supporting Information S1 [file mmc3.zip]

Archive with 4 entries (3 files):
- S1_Nilewski_et_al_Protein_Sequences/
- __MACOSX/._S1_Nilewski_et_al_Protein_Sequences
- S1_Nilewski_et_al_Protein_Sequences/S1_Nilewski_et_al_Protein_Sequences.fasta
- __MACOSX/S1_Nilewski_et_al_Protein_Sequences/._S1_Nilewski_et_al_Protein_Sequences.fasta
