# Supplementary material for: Functional metagenomics of the thioredoxin superfamily
Source: J Biol Chem. 2021 Jan 14;296:100247. doi: 10.1074/jbc.RA120.016350 (PMC7949104; doi:10.1074/jbc.RA120.016350)
Supplement: Supporting Information S1 [file mmc3.zip › S1_Nilewski_et_al_Protein_Sequences/S1_Nilewski_et_al_Protein_Sequences.fasta]

>A1|142082650|A1|PF13462.1
MMRYFKKIILVVIMSAFICLPVKAEMTLKELFFDESKPFHLKILDVIPEEGIVQIGDENARNTIIEFMDYFCGYCKKVHPELLQIANEREDTRIVFLQHPILSESSKLLANMVVAANMQNKGIDFHNALFEVDGNLNNAKLKQIIENLELNDAKLNIDMTKDEVNNVVRLSSFLANGSGARGTPTFFVNEELVVGYISIDRIKSLLK
>A2|144082172|A2|PF00268.16
MSGRGFCQYSFQQSRIFRLQFHLRLLKLLLYHLGLFQLAQSCLEFSDKKLSAIISQMKVIIYSKEGCEYCDHAKTLCESENFDHEKIMVDKEELKKVCGGSASTYPQIFINEKHIGSYFDFQDYIEEEYEPILAPTLNRFTVFPLKYPELWELYKKAQMSNWTAEEVDLSKDLDDWKTLNDNEQKFIKYILAFFAGSDGIVFENINNNFADEVQISEARSFYAYQCHNEMVHGETYSKLIDKYIRDPTEKKQLFEAIQTVPCIERKANWAMKWFDTKTRSFAERLFAFACVEGIFFSGSFCAIYWLKKRGLMPGLCFSNELISRDEGLHQEFAVELFKLLRNKPSTETLHTIIKEAVEIEKGFIIDALPCNLIGMNSEKMAEYIEYVSDRLLKQIRQPPIWNSKNPFDFMENISLDGKTNFFEKRVGDYGKMDDTSDEIGFDEEF
>A3|136096735|A3|TIGR01126
MYKFFFYRYFFQNIYYMKKISSKRVKNILCLAGFIILLFSILGLLNNNVFEGFEASSSNFNQNVASGKKLVWFYADWCGHCKTMHDSWDKAADKVNTGDNHMIKVNIGNSKDDNHTAISNKYGINSFPTILLLENGNKVKEYNNKRTTNSFIKFCEDNGLTI
>A4|137159390|A4|TIGR01617
MINIYGLKNCDSCRKAIKWLKDNNYSYEFFDIKVNPIKKSKIKEWLTVHGIDKALNKKSTTWRQLDQNIKNDFESDAFTILKNFPTLIKRPFWEVNSKAMKQLEPGFLDEQKKYLEKLKK
>A5|143554515|A5|PF13098.1
MMFLKNIIQEVNMLKNYFAFSLLLLISLNTLSQGTISENNIDRCKHENCYKDQIEKIISLILPEGSQIESIEKSEFPGIYKVYFGDLQPIYVSEDGRYFLYGQMFKIDLQTANVGADLYGSYKSLEPTVKNLTDLDMFEKRRSLMKEIQESELITFKAVNEKHSLTIFTDVDCGYCRKLHKQIKEYNDLGISIKYAAFPRSGLGTDTFTKMVGAWCSEDTKKVLTSLKDGKEPRLEFCESQPVAKHYAIGKKIGITGTPAIITNEGELLPGYYSPQDLLKKLKS
>A6|137279928|A6|PF00085.15
MDFNSLYLFNLFKISLVSNTLIVQSESQEPISKTNFKIMLVMVISIVIISVLLFKNLFFKSTYLLKSFGELSVNPEIAFSNNKPTFLEFYAEWCEVCKEMAPQISSLKDEYEKDINFVFLNVDNQKWGNYIQKFSVNGIPQS
>A7|134901086|A7|PF13899.1
MHEMKNTFVICVLLISSVNLYSQENDGWLLNFDKAAEQSMKTGKPILANFTGSDWCGWCIRLKKEVFVTPAFKKWAKENVILLELDYPRRTQQTEEIKKQNKELQQFFGVRGYPTLHMFNVAVLDGKTQITSLGKMGYLAGGPTPWIANANNYLKK
>A8|136499729|A8|TIGR02181
MTVVVWSRDLCAYCDMAKRELKKRDIAFEERKIGDGWTKEQLLKEIPNARTIPQIVVDGKVIGGYTELMKSGVLDTL
>A9|143319699|A9|PF03190.10
MHNVFTNALIDETSPYLLQHAHNPVNWYPWTKIALDKAISENKPIFLSIGYSSCHWCHVMEHESFENEDIAKIMNENFISIKVDREERPDLDDIYQKVCQMATGQGGWPLSVFLTPDQKPFYVGTYFPVLNNYGRPGFGSILLQLAQAWKEKPDDVRKASDNFMQNLRGAETVTSPAKLEKTLLDEAAMNLFQIADNTYGGFGQAPKFPNAANLSFLLRYGKISKISKFSEFVFKTLNKMGRGGIFDQIGGGFHRYSTDAKWLVPHFEKMLYDNALLPIVYAEAYQISKNQFYLDIIDKTLEFVLREMTSSEGGFYSALDADSDGEEGKFYVWSKKEIISVLGKDSDVFCLYYDVTDGGNFEGHNILNNSVAITTLAFHSGLTEDAVRSLLKESSKKLLDFRSRRIRPGLDDKIITSWNALMISAFVKGFRVTANTDYLNAAENCIAFIEKNLLVGDSLFRTYKNGKAKLSAYLEDYAYFINSLVDIFEIKPDVKYLKLAERLANYLVVHFWDEKNSSFYFTADDHESLIIRPKNNYDLSMPSGNSVAANSLLKLYHLTQNKKFLEISTKTMEAFAVMAAENPFGFGYLLNAIYLYLQNPIEITVLNSENKTLCDELVKKFLPESILVSIQNPNQLQQLTTYQFFKGKTFENETTVYVCKNFSCSLPLKNISEIEKLLS
>A10|143823152|A10|PF01323.15
MFRLLSWPIPMPIPMPTSLKIDFVSDVSCPWCAVGLWSLQLALAELRNEVVADIHFQPFELNPKMGPGGQDIGEHLTQKYGSTPEQQSQIREVIRQRGAEVGFTFNMAGRGRIYNTFDAHRLLHWAGELTQSQPGAQLALKQALLKACHEHRQAMDEHPVLLAAVGEAGLDVARAAQVLASAEFAQAVREQQAFYAEAGIRSVPAVVVNDRHLISGGQPVEAYVRALRQIAAEG
>A11|136574530|A11|PF05768.9
MKKVTIYSRTGCHLCEIAIDKVKSVKNELNFDLQIKLIDNSLDLEKEYGEQVPVIMIDDKVHDYWRVDLERFITAIKS
>A12|142955641|A12|PF06953.6
MMTSISVYEPVGCCSSGVCGPEVEDSMAGFAAALSWAKKQGVAVSVYNLGHQPGAFAENADVKNAIENEGLDCLPLVIADEKIISKGVYLSKSALAEKVGLNFKETQDEAKENNTNQSCCG
>B1|136273424|B1|PF00462.19
MMLTIYSKNNCGYCVQAKSLLKNNDIPFEEINIEEDADQMQFILSEGHRTMPQIYKDGKLFVEGGFQGLQGLGIDGIKDRLIEVSSLGDI
>B2|144092373|B2|TIGR00365
MMEKNEKIKNLIKENDVCLFMKGTPDAPQCGFSMTVSNVLKYLNINFKGINVLEDENLRQGIKDYSDWPTIPQLYVKNEFVGGCDIVKEMFENGELKKFFEEKKII
>B3|135540483|B3|PF00255.14
MRKVIFILSIIMFFFKNNVMANYEKIIYDFSIESITGETINFKDYKNKVILVVNTASYCGFTKQYDELQELWDLYKEKGLIVLGVPSNSFNQEKNNNSDVKEFCEVNFNINFPLTSITNVKGKNAHEIFKWAKENHGKSAVPKWNFHKILINKEGKIEDTFASMTKPMSKKIIKTIEDIL
>B4|134497398|B4|PF01323.15
MVREATVPLVPARLNAAMHPEVVTVFFDFLCPYAWRGAEVAEMVGAKLGIRFEWSHFSLYQANHDADDGWQLWNEPLKETSNSGSRGLLPFLASIAAARQGSEAHDAFRLKLLRLRHVEHQPFHMSTIRDAAQAAGLHLAAFERDLADPEARTELARAHHRAVAEQWRPRPP
>B5|135911028|B5|TIGR02181
MKSVTIYTGPLCNYCDAAKRLLARNNVQYTEINIATVEGAVEEMIKKANGKRTIPQIFFDDQHIGGYDETRALEKENKLLELLK
>B6|137048075|B6|PF05768.9
MNFFGFYSLKELILISGKDCNLCREAQLLLSQINLKDCILTTVDIYSKRTYVDKYWDKIPVILYGEQELLWPFNKEKVIKLLD
>B7|143922208|B7|PF01323.15
MKNIILNITKLSLLALFAISVSAEYKLGKDYRLVDNPMPVKKDGIVEVTESFWYGCAHCYSFEPAINNWKANLGQDTKLIKMPITWGGIHQLHAALYYTIEALKLDPSTHSAVFVTIHKEGNFLQSPKAIEKFLAKFGVAPEVTSQYLNSFSVKQKVNRGIKYAKQVKVTAVPMMIVDGTYIIESKGTFTDMLKVVDYVVELQRPNS
>B8|143523193|B8|PF03190.10
MTNKLKEEKSPYLKQHKDNPVNWFAWNKESLEQAKKEKKPIFLSVGYASCHWCHVMAHESFEDDQTAKIMNEKFINIKVDREERPDLDYVFQRSLSILTGTQGGWPLSMFLDENGVPFTGGTYFPPKEMHGRPDFQKVLNNVSDVYNKNREKILDQAPQMQEIFGKINQRSAVLNQPLEPFLEKIIQHLDKDNGSFKGAPKFPQFYLFDAMFYFYLKTGKEEYFKPVETLLYNISSKGMYDHLAGGIARYTVDENWIIPHFEKMLYDNIQYIGLLNKFFQKTNNLYYKRKLEQSINFINSEFKNDFDLYGSAYDADSDGVEGKYYVWNYAELKNTLGPKFNLFAKKYNLTEEGNFEGNNILTETHNKLSDDEIKEISNTEKTLLDQRNKRSKPLFDDKSQTDQNCFLLETLLLSSLVTDNEELKQNTLVSIKILEKYLSDKIFHCYQDTEIDAFLEDYVYYASLLITIYELDGDVKYIEKAKDILIKTWEYFFDKKSGLMQKNKILDNDLFVQPVDLNDNNIPNGNSVYLNLCNKIYIITSDKIWFEKIDILKKSFHQVLNSNFAQMFSFVKSLDICNESISFTIHGKQNLDPNIKKYLQKKFITRATFKYLDNEVKEPKIVICKNQTCSNKLSNIKEIEDYLKRNNIS
>B9|142914237|B9|PF00578.16
MLKKYYMKKLLFLITFSLFTLLSYSQLPNINLKDVNGNTKNLSKFSNNGNPIIISFWATWCKPCKAELNTIAEEYDDWVDETGVKLIAISIDDARSSTRVEPYINAQGWEYMVLLDPNGDYKRAMNVNNVPHTFLVNGNGKIVWDHNNYSPGDEDELYEELVKISK
>B10|135772286|B10|PF00578.16
MFFKRLEGFFLKRPPQTGFVIFFIYYNCMKYLFFLFFIITNLSHSHANNQLLLHKEVKNISDIKLNSLNYENYSLLTASKKNLYIVNFWATWCAPCVKEIPDLISLKEKIGKDIDVFFISIDSNPSVAIPKFIKKNKINFPHFYTDRKMEISKELEVKVMPTTLIINKDLEEISRVTGYIDWKDKEIIDAIKGLL
>B11|142438332|B11|PF00085.15
MNRREFLMASSCFLATPAVALAAQAYEPGLVKQLLSEGKTVFVDYTTEWCTTCAAQKRTLARLLKDNPAYGEKIEFVTIDYDQFGRAELAKELGIPRRSTLVVLHGDQELGRIVAGTSRKQIKALLDTALSAAMAA
>B12|142527979|B12|PF00255.14
MKMFNSKIIFLLIMISLFTSKLNASYEKLAFDFSFKDLDGSEMKLADFKDKVMIVTNVASYCGFTSQYEDLQEIWEKYQTKGVVVIGVPSNSFNQEMETNKEIKNFCEAKFGISFPMTEKVKVKGSEAHEFYKWANKNYGKNAVPKWNFHKIIIGKDGKIFDTFSSMTKPTSGKFVKVIEEALNR
>C1|144074528|C1|PF01323.15
MKKIKHSINQMLKDLLIIIRKNSVPKLMKINIFADTICGWCFIGHANLKKALKKFPNTKFDIHHVPFQLNPDMPNEGITREKYLEIKFGGKDYAAPMYENMKLKAKESGINLNLDKIKKTPNTVLSHLLIILSEQFNLQNEIKEKIYQSYFIEGLDIGELNILVNIAEQNNIQEKVFKDFINEKNIEHVNSKISTAKEKNINGVPFFEIGKDFISGAQSSIQLENVIKANLS
>C2|142355976|C2|PF13462.1
MARELYKTTKCDTIGKTSMIHAPSLGIGAAIAAAVIIGALFVMNGQFLQSGFKTEDIKEVQQDTEIQAQPPQQIQMSVFSDNASPLLGDPNAPLTIVEFGDYQCFYCNKFFHETEDQIMDNYIKTGKAKLVFKDFTIIGQDSVVAAHAAHCADEQGKFWEYHDILYKNWNGENNGWASAENQFKFAKQLELDETKFTECMSSERHIEKIRASSEDAKTLGLTGTPAFFVIGPNNKIVKVPGAQPYDVFANILDSEQFKSK
>C3|136709858|C3|PF13417.1
MRMLSIIVALTREKERYFMKFIRWMLGKIIISLDLITRSTPVKRDIATQEEINAISKQFSLYQFNACPFCVKVRRYLHHKALNIELRDAKNNLEHKQTLIEEGGRHKVPCLRIEQKNSQVTWLYESNDIIAYLDEQLRSV
>C4|134827010|C4|PF13098.1
MNKNFLIAGGVVLVIGLAVAIGVTLVDEPLDGNLPEGETTVNGDFLPEFASENDDNIARGLAAPSFSAPNEFSEIITIEKNGNAKALLFLAHWCGYCQKEVPVMQEYIDVVGIPDGIEVIAVATSIDRARDNYPPHEWLAREGWTATQLYDLDKEIATAYGLNAFPYWVFLDKDHNVLARRTGNLPQDQVGQLLVALANQ
>C5|143943928|C5|TIGR01068
MFYEKSFMSVVELTQSNFDETISNNEIVIIDFWAPWCGPCLQFAPTFKEASEKIEGVTFAKVNTEEEQSLGAHFGIRSIPTLMIFRETIGIFSQPGSMTAKDLEDLLSKAKSIDMDEVRKELENQEQA
>C6|136663916|C6|PF13743.1
MAGGPKMTEPTKELILVADPMCSWCWGFAPAMAAIRRDFGDQLGLSLVVGGLRPGTTDAMTDDMKGEIKHHWEHVNEASGQPFDFDFFNRDGFIYDTEPGCRAAVTVRGIKPEAAFDFLETLHRSFYAENKDITDIDVLTDLAVDLGIDAEHFRKVFLSDEARSQTANDFAYARSMGVSGFPTIVAKEPGENGESQYAYLTVGYRPYEGLEPMLREWIGTKAN
>C7|137899190|C7|PF13417.1
MRSNWVSRLRECRRFWFQKEVVEGLPTMYCFETCPFCFKVKAILGSRGIEYSKVEVDPTFKTQLKWSNWGKVPVFIDVDGTQVNDSNHILHYIDSVGSNSFPREGEDSEQDRWMDFSNKVLGKSIVAVIYTSYGTSLKALDYVTKVDNFSFGSRLVNKWMGAFIMRMVGKSRAKMFELPPLENLQHQLDEMSKGIEGDFFGKEEPNGADFANFGILRSMQGLNGFDIVEGHAVVSGWYARMQRHSGVY
>C8|143627550|C8|PF08534.5
MMKFRILSLMLLSLIGATSVKNGEDAPLFNLLNQDDQTVSLEEFKGKKVVLEWTNHDCPFVKRHYDTGNMQNLQKEMSDQDIVWLSIVSSAKGKQGHITKDQAKELTKKRSAYPAHVLLDEEGSVGRMFSAKTTPHMFVIDESGKVRYQGAIDNLGNTGALFSTDLSKAKNYVRNAVIQMLSGEEIKEAKTRPYGCSVKY
>C9|142033851|C9|PF13462.1
MVSEPSNQATNSADEPVTVVGYPNQAPIPAPQAVPGLAGVRMAISSVRAIAVISLVLVLILAAGVAIGVVTLRGQISDLSAQVSELSDRQVAGESAAAQPVPQPSEQAPQSQVAQLPAAPALPDAVPLPDGVEIDGAIAIGDPDASNVVEVYVDYQCPYCQRWEQELGTVLTARALQPDSDLLIKQYNLAFLGESSPTLDPPGASARAASAAACVLEGEGPEGFTTFNAEMFAQPDSGNPATQFATESLTAIAAELGASNETIACIDETRHVPFIAAATQSGFGRGVQGTPTVIVNGRTVENSFADNELIGLALG
>C10|142754190|C10|PF03479.10
MPALMRTTPIKLAPGEDLRLRLEQLAQAEQASGFVLGVVGNLSRAAFQCPGPPEPTVMEGDLEIITLNGTVSPTGVHLHLSLSDGACHVWGGHLEPGTLVLKGADVLVGWTESVSSAPAATASPNQAARVEIAVLPNCPWSRRAVRLLRTLQIPHDVVSVEDDGTAKLFMERSGMRSFPQIFVDGDAIGGYDALSQWHSEGQLNSLR
>C11|143608593|C11|PF13905.1
MCSVKKLLFRLFSLSYLLFLSSCGSSDNQFELIGKADVSDGTMIYVLQADQNNQPYIKDSTSVQSNSFKFKGISSTPQISYIQVQGVNGYVLAILENGDIKADIYKDSISKSKVYGTKSNDDFIKYKSETKSLVDVMNNISSDAQNAIMSGDVVTAMELEKEYNSKEREVMLYEWDFIVDNLDSYMSALLLEVFMIENKVNKDSIIDVYESFSNRIKVSDVGKNIADLLSQFEDPIEVGEIAPDFTAPSIDGPDITLSNVLLDNKVTLLDFWAAWCRPCRIENPNLVRLHKKYKDAGFDIIGVSLDRTREQWEQAVIDDNLPWTQVSNLNFWNDPVARRYSIRAIPQSYLLNKDGLVMGKNLRGQELEDRILSLLNAE
>C12|137728418|C12|TIGR02181
MISSETPYKLAEIIRDTWPQLYILNNTKKHMKFTVYSKDGCPYCTKIQQVLELTGLQHVIYKLDEDFTREEFYAEFGQGSTFPQVIVDDKHLGGCTDTVQYLKEQNLV
>D1|139075914|D1|PF00462.19
MKFRLYTKTDCPYCQMAIRLLAEHQKEFECYALDNQPALLTEIQNTYQWQTVPVVVEITEGQEKFIGGFTDLQEYLVKGKQLLQG
>D2|142745684|D2|TIGR01068
MYLNLLYMRKIFIFICFLLAFTSKGLAKETTYTKDLFDKALSDGKVVVVSSWIKYCTSCASQMKVLDKAKNDFDNIEYFTFDVTNKEIAKFFNIQYQTTLLIFKDNKEVYRSIGETTKELIYDALKSVI
>D3|134601531|D3|TIGR01617
MKLKKIIFYSYLKCSTCRKAAKWLESKDFEFQLIDIVKEPPLINYLNLALDQYPNDKKRVFNTRGKAFKELNLDIYDLSREEIIQLLLSDGKLVKRPFLIYEGKKVILGFNEIEYAKQFI
>D4|142888794|D4|TIGR01068
MDDNNYKTDHMLTDFKDEDFDSKIKNEDISVIQFSAAWCGPCKALKPIMDKLADEYKGRAGFYYADIEDGGINTGSAAGIRGVPTVIIYKKGIEVDRKVGGVPESNMKEFLEKNI
>D5|143110917|D5|PF13462.1
MFRILISFLFLLATQSFALDLSKMSEFERALLQEEIRLYILENPEIIMEAVEVLRKKEQKAAIQSDFELVKKHKKAIFEDGFSFTGGNPNGDITLVEFVDYRCGYCKKAHNEVEKLLNTDGNIRFVIKEFPILGEDSLELSKFALAVKIVHGDEMYKIVHDILIKMKSPPSGKAFGQIMSNLNLADKLIENAMDSNEINGMIAYTRTLAERLKISGTPTFVVNDELIRGYIPFDALIDIVANKRG
>D6|138736998|D6|PF01323.15
MGYTSFMIRFNSFLFLTLILLAGCSSEEPVALEANSADQYREGVHYVLLDNPTTVRDPSKIEVTEVFWFGCNHCYALEPYIARWKRDISSDVSFIKSPATWNEMLKTHARIYYTAKALGIEQQFVPAAFNTIQNEGRMLTGNTELEYYFRGFDIERDKYKSVSTSFGVRNAVDQADKRMKQWKVTGVPTLIVNGKYKVSASRAVRTDQLFDVVDFLVEKERN
>D7|143306505|D7|PF13462.1
MSTGVTVPKEPRARDNRAKKNSGDTVTRNIVIGMVALVVISGLIFTVLDKRTSTEVTLPKAIEKIDAANNGAPLKAAVLPENDYGIVFNADNGLQINIWEDFQCPFCKYFETAMSGYIEDLVRNNEAKVVYHMTSFLGQESKRAANAAYCAVDEGRFIEYHRAIYGVQGTENSGIFSNKNLLEIGKRLGITSPAFESCVNDNKNGDTVEKVYASMAKNKVEGTPTVFINGKLWSRSGSEFVLDEFKAAVEAAKK
>D8|134799392|D8|PF00255.14
MISKSFLIMIFTLFMSISFSAKSDFFDLNFEGVDGNIISLKDFKNKPIIIVNSASFCGFTYQYEQLENLHQKFKKKELVVIAIPSNDFGGQEFKDNKKVKEFCEVNFNISFPITTITKVKGKNRHPFFEWVEKEAGYLSLPKWNFYKYLISKDGELSSWFSSVTKPSSKKFLNELKKIM
>D9|136801577|D9|TIGR00014
MMSKYKIFHNPRCSKSRQTLQILEEHDCEVEVILYLETAIDESVLVDILMKMSLSPRDLLRKGEQEFKDNNLKNSNYSDQEIIKFMIKHPKLIERPIVLKGDKAILGRPPENVLELI
>D10|136236388|D10|PF13098.1
MMSRSALIALTLALTLNADAGSILEEPRFSSPDSRPWVVMVTQPGCSFCTRLEREILQPLRASGEFQERVRFTTVDIGVAAPLIDFDGSKTTTVQFANRYQGYGTPTLLFLSPDGEELAPPKFGVPDLIDFYAFEVEETIRNLSTVN
>D11|136464316|D11|PF13098.1
MYKKILISLMFASVITVTSSFAETTASPEELALIKNIGHDQLSVLNTFAGPGNLDGVVLQPAGGAQPIIMYLDKQGQYAMYGTLISKDGVNLTDKDTELYIKKYTALKISDNLAETTPIKEGRDDAMYKITVLADPNCSACHYAYDAMKPFIDKGELQVNWIMVYFVRPDSQAKAAAIMAAKDPGKAMAENEAGFNMKEEEGGIAPLKDIPEILKNELEGNMKFMHDTGIGSTPTIIYYDKEGQLKFLGGAPADFGAFLTKESPGAQTTKNVPSWWTALVKRVKNAV
>D12|139365225|D12|PF00578.16
MLYFFFSYVKLSSLMFIKQKIIKFFIIFFCFSIFSSISQTNEDIPFNNIVINEIPNPISSLIFQDFLGNKIDLKDHKGKLVILNFWATWCAPCKKEMPSLDKLYQNENFKNLQVFAINTEQPNKVKTKKFFTDLKINKLEIFFDSELSFLKEFKLRGVPTTVLVNKKGEEFARIIGEINFEDKKFIRWLLKYD
>E1|139525871|E1|TIGR01068
MSRMGEVVSISDSQYEATVGEGWVLVDFWAPWCGACKALGPVLEQVGGERNITIAKVNTDTDSMHAARLGVRGIPAMYLYKDGELMGSQTGALPKAKVLAWIDGAMTDAFGEGTDF
>E2|143612565|E2|TIGR00365
MNETVKTKIQTIIDQNDVVLFMKGNSKMPQCGFSSRVAGILNYLEVNFKDVNVLEDDEIRQGIKDFSDWPTIPQLYVKNVFIGGSDIITEMTMSGELDELLAAKGVSFSQEAATKIREENS
>E3|143098783|E3|PF03479.10
MPFTDTRNVSRIFQGVMRSLPLKLDPGSDLRLNLEEIGRDQGINGFVLGVVGNLTRAAFQCPGKAEPTVLEGDLEVITLNGTITPEGVHLHLSLSDGACQVWGGHLEPGTLVQKGVDLLIGVLDQTAPSPRSRIELAVLPGCPWCERALRLLRTLDLPHTVITVNDDTTFEQCRARSGMRTFPQVFVDGNVIGGYDELSGLHASGELAQLR
>E4|137293039|E4|TIGR01068
MDCMATVNITDENFDNEVLKSSKPIVVDFWAEWCGPCKQIGPTLEEISNEMANEITIAKHNIDNDPNTPTKYGIRGIPTMLLFKDGELKATKVGATTKSNIVSWIKENI
>E5|136678232|E5|PF13462.1
MSRFFASMIALPLMLIGVATTPAKADIDQKDRAEMQEVIEQYIKNNAEVLRDALASLAAREEAERLQAGIIRVRDDEGDPVMGNPNGSLTIYEFSDYNCGYCKRMFAPIMQMLAANSDVRMVIKEFPILSQSSVTAAKAGIAAQKQGKFKSFHAEMMTYRGQVNHASIMNAADEAGLDLAQLKQDMNSPETTAIITRTRSAAAALSINGTPGLVIGDTVIPGAIGIEELQTVINRERTRQG
>E6|142172643|E6|PF01323.15
MTETTNAPDHILIYVHDPMCSWCYGFRPTWQALKKQLPKTLPVVSLLGGLADDSDVPMAPETAAYLKEVWTRIETVCGVPFNYSYWEQEPLPPRTTYIACRAVIAAERLAGRGEAFAERIQDAYYNEATNVWDVEVLVNLATSFGFRGEAFKSELESADVRAVHDEQRALGERLEVTGYPSLLLIRDEQGYPIAVRHGDADGMLEDIQNLLASPQA
>E7|139111483|E7|TIGR01068
MRKGAYLWRRRVLREWKEFRKDRSYTYRMSVVYHFWSPTCGPCKTIKPAVEDMKEEFSDVSWVSVNTHDDPNGFARRFGVSVVPTMVVTKNDMEVGRHSGTNMIIYYTLIRKARA
>E8|134675921|E8|PF00462.19
MCYNRSVDEVIMFTVFSKPGCSYCEAVEKLFTIKNISYTKRTLNVDFTRQDFLDQFGNTSFPQVVTDEGVKVGGAKETAKYLKESGLL
>E9|139443586|E9|PF03960.10
MSELQILGTKKCKDTRQAERFFKERGIQKFHSIDLNEKPITKGELQNILRSISASDLINTDSKEYENLGLKYLKFNIEEKILEVPALIKTPIVRFGKKATVGVQIEIWKNWISELKK
>E10|143989926|E10|PF11412.3
MINSNNQNLYFMKKIRFVFLLLFLNIVSQLSAETEIVLNDTSKATNAISSSLILDNDGSSDLGRPVPVNEAFELSAILTGSHSLSVKWNIKKNYYLYKDKISFAVEEATIKDVLYPEATIKNDEFFGEVSVYTSPLEIQIEVEDELSPYVILAVEHQGCWEGGVCYPPQVDRLKVSAIGAERITGSDRPTATDSEKITSKKFEQGGITLFLAAFLAGLALSWTPCVYPMVPILSGIIIGQKEAPSNLNAVLMSVTFVFSMSLAYGLIGASAGYFGAGINLQAVMQTPWILFVSSLIFIALALSMFGLYDIQLPSKIQTKLTNLSNAQSGGSFVGVSIMGFLSALIVGPCVTPFLATALSYVIAGGSAAKGGASLFAMGLGMGVPLIIICGWGVNTLPKAGAWMENVKRVFGFAMIAVALYLLDRILYPFLSLILWALLFSVAPVMLGVFKNLNKSISPLNILFKLLSLAVLAYGLMLWFLVAKGNGDVQQPLDSIIYGDKIDISNSIKFQIINDEERLDNLILSTNENNKMLVIKFYAEWCIACNKMERVVFTDTLVSQSLRGSQAYTVDVTDNNTFSQSILSRFSLFGPPAILFFKNGKELRDQRIIGEVNAAELTKHINNINSL
>E11|136909928|E11|PF03960.10
MNTYIYLSTCNTCMRILKELDLPEGTKLQDVKHQPITAAQLEALYQVTQSYEQLINKRSRVIQALNKAGKTLGEKDFQHLLQTEYSCLKRPILHWDNTFYLGNAKKTVAAMQEAVYG
>E12|139240024|E12|PF13462.1
MKEMNKFFKIYLFIFFAFFAQAESKILSMGSSEAKVTVKVFSSLTCPHCANFHNEVFNNLKKDYIDKGLVKFEHHAFPLDLAALNAEVIVRCQKNNNKKFELLEAIYNKQKSWAIGSDINKINDLIKEVGLNFDLTQERMDTCLKDIKAQDEILEQRIEAQKKYKIESTPTIIVNGKKYTNKINYKSFKKIIDKNL
>F1|142035511|F1|TIGR01068
MLKVIRRYLLVSSLLLVVSAAFAGEQPFNQAQFDRLNADRKPNIVYFHATWCPTCKVQQPIVDRLAASPEMKDMTIFVADYDKEVALKRAMKVTQQSTFVVFKGGHEVARSTGQTREQDIRNTFAKAL
>F2|142040760|F2|PF05988.7
MRADAAHRDAGRDQLMGSARCGRQRRGIEIREHPFGIVEPADQQQPAYAEIARMRGIGAVAVRVERRARGIERARRPAQVARRERNLRFRDDAARTRHGLLRAERTGGTAHECASTFEIAELRHRDPAQRERRRIVAQRDTVQRAERVTGRERARGRRDQRIHPNPDTLVTPSGPMPATNLAPRTRRRMPCPDTQRKEEPAMTAHLTGTRDEWLAERRALLDAEKALTRQSDELARRRQALPWVRVDKTYRFDTEDGQATLDDLFRGRSQLLVYHFMFGPDYKAGCPSCSSIADGFDGFAVHLANHDVTLAAVSRAPLAKLLAYRQRMGWRFPWASSVGSDFNFDFNVSFTETQQRAGDVEYNYARAGHAMDMDPPPAPVVQFAATCGTDALTYSLDRPGMSAFVREDGAVYHTYSTYARGLDGLWGMYQWLDRSPRGRNETGPWWRRHDEYARG
>F3|135374423|F3|TIGR01068
MIKWASKTASGPKAFRRLRMTGGPKVRLGTKLPSITSRCSQSRPASIASLQSVDRSARLAVRTLGAMIMSSLMLIQRPPFQETCHVGRPRKCAQTPIMPLLDRVIGEPMGEVRNISDSEFNDTVNETEWVIVDFWAPWCAPCKAIAPVLAAVAEEREILVAKVDTEQNTATAGQLGVRSIPALFMYRNGTIVSQKTGSMPKAKLLSWIDEVMTADDF
>F4|136422098|F4|TIGR00385
MMKIISIFISMLLLTSCSGGGLSAENENSFISGSGIATYVDKSERKSAPTLSGQTLTSGEISLEAKKVTVVNVWASWCAPCRAEAPVLQEFSINYPEVQFAGILTRDNISSAKAFYENFKLTYPTFTDDSLLLGFGGSLMPNAIPTTLIIDKDGKVAVRISGEVTVAGLKKMLDKVLAND
>F5|134813909|F5|TIGR02181
MYINTMKNITVYSGPLCAFCDAAKRLLGRNNLEYKEIDISTDPNLMDEMIKKAGGKRTIPQIFFEEHHVGGYQELRELEKSGTLLKNLE
>F6|142073784|F6|TIGR01292
MSMAVENLVIVGSGPAGYTAAIYAARANLNPLLITGFQRGGIPGGQLMTTTHVENFPGFPDGVLGPDLMDLMKAQATRWGTRLLEADADRIDLSQRPYRIEVDGQIVESQAVIIATGASANRLGLPNEERFWSKGISACAICDGATPQFRNEELAVVGGGDSACEEAVYLTKYGSHVHLLVRSDRLRASAAMSDRVQANPQISVHWNTQVSDVQGDDWLSSLNLHRRDSGLDEELAVRGMFYAIGHTPNTELVRDQLDCDPIGYLVTQPGRPETSMEGVFAAGDVADGEWRQGVTAAGSGCQAALAAERWLSHHNLATLVSRDQAEPAKAEPPQTTAETTEATYDSNALWQKGSYALRKLYHDSTRPLLVVYTSPSCGPCHVLKPQLKRVLDELHGEAQGIEIDIEADQEIAQQAGVNGTPTVQLFFDKQLKQQWRGVKQRSEFMDSIRSVLSKA
>F7|143093222|F7|TIGR02200
MKRKLDFYTTDWCGDCVRSKAFLNKHSIDFDEINVDIDQKANEYIKALQVNQRRIPTIVFDDGSFLVEPTDIELEDKLKSLKYL
>F8|143334528|F8|InsertedByLars
MWKGLKMAKTEAEFWFDPVCPWAWMTSRWILEVEKVRDISVKWNLFSLAHLNRDKELPEDYKSRLIRSWQATRVIAAAQKVKGPDITLPLYTAISSRIHLKKMEVGTELFEEAFTEVGLDTALAESMNDESLNPAIIESHERGIALVGNDVGTPIISVGRAAFFGPVISPAPKGEEAGKLWDGVVGVASYPGFFEIKRSRTVGPIFD
>F9|137617520|F9|PF05768.9
MADLVLFSRQGCCLCEGLEQRLRDLDLQALGLVLMVVDIDSPTVAAELRARYDLEVPVLQLDGRELARVSPRLIGDGLFNWLQRGLSNPADPV
>F10|134344726|F10|TIGR01068
MYLILLKNVMKKLYILIFCFISFQSIALEKKTTFNEDVFNKAQSEGKVVVVSSWIKYCSSCASQMKVLNKATDDFQNIVYLNFDVGNKEISKLLNVQYQTTLLIFKKNKEIYRSVGETSKSEIYKAIEKSLSNNLSISINSKVSIGS
>F11|136541608|F11|TIGR00365
MMDDNTKNLIQNHIDTNEVCLFMKGTPDAPQCGFSMAVSNMLKILEVNFKGINVLEDQNLREGIKTFSDWPTIPQLYIKKEFIGGCDIVKEMYENGELKKVLEDKAISFKK
>F12|134462067|F12|TIGR01068
MCGPRSTHSSHPPARRARAFSLFAEPSLIPRASTGSLKGLDFVATFLAIHSGFMSSAAPVTDASFEQDVLQSDVPVLVDFWAPWCGPCRMVAPIVDEIAKEFEGQIKVFKLNTDENPNVASQYGIRSIPTLMVFKGGQKVDTVVGAVPKATLSGTISKYL
>G1|144138030|G1|TIGR02181
MWRPTASHWRSDMAKTVEIYTSPLCGFCHRAKRLLDARGIPYVEYDVLMDRDRKQEMLARAEGRHTVPQIFIDGEGIGGSDELVEMDREGRLDDLRAA
>G2|136506891|G2|TIGR00385
MKRAIVAAALLLLTACSPSSSYVKGEVVSCESISQDSTFTGGVQMDCLDRSEGAQLGALRGPMVVNVWGSWCGPCKKEMPVLRAFHDKAQGKVQLIGVDVEEANFDDGRTFVERNGITWPNLYDPDGRSREYFGLGVPVTWFIAADGSVAYKHVGIIKDLDEIVTLTEKHLGVKL
>G3|136865071|G3|PF13899.1
MARENNKPILLDFTGWACVNCRRVEENIWTDSNVFELINENFVLISLYVDDRKKLDLNDQLDLKYKSGKIKKIRTIGDKSATFQALNFKSASQPYYVLLDPNLKILNSPIQYTSKDIYQKWLEEGLREFK
>G4|142429989|G4|TIGR02181
MAPMLEASNEAEMTKIEIYTAMACPFCTRAVKLLTTKNIAFEEIDVTLSAVKRQTMRSRANGRTSVPQIFINDNHIGGCDDLFALDQAGHLDKLLSMAS
>G5|135544395|G5|TIGR01068
MNDKIKVVSDASFEDDVVNSSQPVLVDFWAEWCGPCKALAPILDEIADEYEGKITIAKVNVDENVQLPPKYGIRGIPTMLLFKDGAVQATKVGALSKANLNAFLDSNI
>G6|138461698|G6|PF00578.16
MNIKIIIGFAIAFIISLNIYNIPFNQEEKVIEPPEFKIDQTTIDIKTLNKVLSKSLGKNIDLKSYKRAVVTFWATWCPSCHKENIVFNEVVKKNKDLFIIGICVDKNKSALANYQQKLSLNFPVVNINKSIALLFDEISVVPTHFIIDPKDQSMSKTFGLLDKNQLESLTEEMK
>G7|135729286|G7|PF00255.14
MCSVMLKKTFITLLSIMTLTLNSQTSTDNSIHQFKVADIYGNIFDFSQLRGKKVMIVNTASKCGLTYQYEALQKLYSQYKDLNFVIIGFPSNDFLWQEPGSNDEIIDFCEQNYGVTFPMMSKITVKGTKKHPIYQFLTQKSKNNYRDSRVTWNFQKYLINKEGRIEKIISPRTRPDSEEIVSWITDVN
>G8|141732783|G8|PF00462.19
MIEIFGKQWCSFSHKAKQLCEKEGLNFVYKQLNKDFSKEDLVKEFPGAKTFPQIRMDGENIGGYTELAAKLGITPDNSGAWVGVGAAIGTGIFAATNEPVWIAVGVAVGAALSWRRP
>G9|136632862|G9|PF01323.15
METPSSVDFHFDVMCPWAYQTSLWIRSVRAETGLTINWKFFSLEEVNRAEGKKHPWEREWSYGWSMMRIGAYLRRTSMDDLDRWYASAGKALHVDGHKPHDPDVARHLLDELGLDPSIVDKAIEDQTTHDEVRADHDRVIASGGYGVPTLYIDNHCLFGPVLLDPPTGDQAVRLWEAVSLWAEFPHLYELQHPKTSPDEHAIATTFRPYLEARDWVSINRGKVVPIGSSPDITGASS
>G10|136582819|G10|PF00085.15
MRTLPLLGLILVLTSVFGIYFRSKNGVIRRKRRLHISQAEFAGSYGSRATILIFSTTFCTQCRAAKSLISEVIKSQSDISYVEVDAESNLELVRRVGIRSTPTTLFLDKAGFEIARATGAPKRDQLIKVISAL
>G11|140174859|G11|TIGR00365
MSAIEKIKQQVSENPVMLYMKGTPDMPMCGFSSRTVDVLKKCGKEFAYCNVILDQEVMRDLPSFKDWPTFPQLYIKGELVGGCDITLDLFESGELKKMIDEATA
>G12|144031963|G12|PF03960.10
MKRIFYLSTCDTCKRILNSWNTEGVSLQDIKTVPMTPLQVDAMIAQAGSAELLFSKRARKYKELELKERNLSEEDIRGLILSEYTFLKRPVLVFEDQIFIGNSTKVVDAARTFLATK
>H1|135355137|H1|PF13098.1
MRLILLFVCFSLSALQAQNIQWMTLAEAREAQKKAPKKIFMDVYTDWCGPCKLLDKNTFQNPDVSRYISEHYYAVKFNAEGQEEINFFDKTFTNPNYDPNRKGRNATHQFTQFLGVKGYPTMVFFSENGDPIMPLVGYHKPRQIELFLKMIKQGDYQVFSKPEDFENYRKNFVPKFRG
>H2|135289905|H2|TIGR01068
MQEKRLFEKFGYGIGFAKYIHKSAKAEMNASPESRKEMKARESAIRNVKAKYSQIIHDREIIGFPEVVEIDEKGLEKLLKKEDTVIVDFYGTPCGPCRAFTPIFCEVAKEYGEDACFATLNAYNADGLWDDLKLRGVPTVVIYKDGKEKHRLVGSQQKLVLENAIRNYLD
>H3|142811172|H3|PF01323.15
MLKKLLLALVLAPVMAFASAAAPVQYQEGVHYDVVAEKATTKPEVLEFFSFYCGHCKAFEPFAQTLNKNLPKGVSLTKYHVDFLRAASPELQQSLAKAYVVAKNAGQGDRIADVIFDYLHNQRATFSSEQDIRNLLVVNDIPAMLFDSGMVNPAVQAEVATMKKSQDHYSEAKVLQGVPTLLVNGKYLVKFSGLSQENFQQDLDALVAYLLAKKD
>H4|143128731|H4|TIGR00014
MIMKYYHNNRCRKSREGLIFLKDRNINPEIIEYMNTKLNEEEIKSILKLLNYKAIDLIRKNESIYKEKIKGNSLSEKELIKWMVREPKLIERPILINDDKATIGRPSENFLEVI
>H5|142843262|H5|TIGR02181
MVDGSDAPVVIWTGRGCGACVQAKRLLDGKRVTYKERRLKNDPAIQRAFARATGGARTVPQIVVGDHHVGGFDDLVNLERSGELDVLLGRAERSAQRSLWQRIKSGLRG
>H6|142615977|H6|PF08534.5
MGVNMVRLISLIMIIIFSGTNTHAKELDLGSKMPLVKTKMMDISGKSISLSEAKGENGLLVIFSCNTCPWVKRWEDRYVELTKKYKPKGIGVIAINSNESNFESSESLDEMRKIAEDKKYNFFYTMDNGSKLAREFGASKTPHVFLFDKNDQLVYRGAVDDNPKKARKVKKPYVADAIDAMLSGNDIKYASTKALGCGIKFKR
>H7|135238184|H7|PF00578.16
MRFLIIFIFLITNVLAEELPGIKNIVIHKVPKTYDNVIFLDKKDQKININEYRGNLLVLNFWATWCEPCKEEMPSLDKLQANPELDKIKIFAINIGKENSDKVNKFFKDFNIKNFEPYFDPPTTLAKMFSLRGVPTSILINKEGQEFARIIGSIDFEDKNFVSWIKKYN
>H8|140676268|H8|PF13462.1
MKIKSLAMAALALVGASTLALGANAQERLMKPGGNWAGMLQASDGGHLFGNPEAEKKLIEFMSYTCSHCAEFARKGDAAIKLSYVPTGKISYEVRHLIRDPVDLTAALLTHCGDEKKFGGNHEAIMYRFDEWMDKARNATQAQRSRWQFGTNSARFQAIASDLDFYEIMETRGYRRADLDRCLSDEAKAKALADTSAADVAKYQLTGTPSFVLDGKLLEAHDWPSLEKRLKDSI
>H9|141142140|H9|PF13462.1
MKKSNLLISNKMTRIIFIFISIFLIISSSHSHEINKDNIDTVIKNFLKKNPDFVKSTLDNYKISLENKKKQNAIKLLKDVENPGIFSKQADITIYEFFDYNCGYCKSVVKTIMDVLSEDKKVNFVFVEFPILSQQSYFAAKAALASKNQDLYNKFHLSLMTIKGKVNEEKVFSTAKKIGLNIDQLQIDMNNPEIEQKLLKNREIAKLLNLNGTPAFIIGDIIYPGALNLNKLKEIIKQFRES
>H10|134952430|H10|PF00255.14
MMKLVAIFLISTLVSVSGIYILREKIFKVNETAPEDNNSTNDSFYNLSAVDIDGNTINFDKYKGKKLLIVNVASKCGYTHQYKDLQELHKKYNDKITILAFPSNNFGFQEPGSNDQIETFCEKNYGVEFQLFEKSDVRGKKSNDVYRWLSNIDDNGWNDKSPRWNFFKYLIDEGGSLKAIYSSNTNPLDKEIMEFVLN
>H11|142712172|H11|TIGR01068
MPVGRQCDIFSVPWNQSQTAAETLPDNGAPMSADILHVTDDNFDAEVLSSDLPVLVDFWAEWCGPCKMIAPILEEVATEYAGKVKVCKVDVDANPDMPGKFNIRGIPTLIMFKGGNAVDTKVGALSKTQLSEFVDSVA
>H12|142721153|H12|PF13098.1
MKPIWKEKISFNVEQRGCIYCSKMHKDVYSRDKVSNYIEENFFVVQLNLHGDLEVTDFDGEVLSEKAMARKWNILFTPTVLYLPQEVDDGLTAPEASVSFMPGAWSTGTTLDMLTWVKEERYLLNNGEDFQRYHARRINERRAAKSN
>I1|136774375|I1|PF13098.1
LLARSLILLGGIFLPLLASAEVPASISDPIVKQLKAARADLDYQVLSPAPLDGFYEVQVEGGPLLYVSADGNYFFDGSLYQVRPGQFINIRDLRLNAMRQEIFASRDTGDMIIFKPAGASKAIMNVFTDVDCGYCRKLHREVPQLNAMGIEVRYLAYPRAGIPSDSYSKIATAWCADNQQDVFTRTKNGENIPRALCTDNPVAEHFALGQKVGVTGTPAVILMDGTLIPGYQPAADFARILGLD
>O1|142228890|O1|NoFamily
MKNFKLLKLSLFFVLITSFSGNSFAEYRLGKDYSKISNPLTVKQDGIVDVMEVFWYGCGACYSIEGPVNGWKKTLPDHVNFTKFPVTWGPIHQTHAALYHTIEALDLTQKAHSAVFVSIHKEKNFLRNEKAITDFLKGFGVAPETASAYLNSFAVKQKVSRGIKISKQLQLGSTPMLIVDGTYIIQPKRTYEEMFKVAEYVIELQKTKS
>R1|140401181|R1|PF00085.15
MMVKKFSELKNTDELQNILNKTNGVTVLKFGATWCGPCKKIAPVVYKHIETLNDDVSFYDIDIDDFLDVYAYFKNKKMANGIPTMLAWYKENKTLVPSLICIGAKDQDITFFLSKITNP
>R2|143027041|R2|PF00085.15
MRTSGVSSALATRGAVDRTIRRTRKAAGRRGVTVADSQTPHQGISFHQKLHEHVRQQVKEPPPRRRGMATVDLTEATFEAALADNSMMFIDFWADWCGPCKAFAPVYERVSEAHPDVTFAKVDTEAEQALAGAFGIRSIPTTVVFKEGIGVFMQPGALPEEALEDLVGKVKELNMDDVRAQIAEQEANPPAAADGGGCCSDPSCSN
>TrxA|EG11031 TrxA Thioredoxin 1
MSDKIIHLTDDSFDTDVLKADGAILVDFWAEWCGPCKMIAPILDEIADEYQGKLTVAKLNIDQNPGTAPKYGIRGIPTLLLFKNGEVAATKVGALSKGQLKEFLDANLA
>DsbC|EG11070 DsbC Disulfide bond isomerase, periplasmic
MKKGFMLFTLLAAFSGFAQADDAAIQQTLAKMGIKSSDIQPAPVAGMKTVLTNSGVLYITDDGKHIIQGPMYDVSGTAPVNVTNKMLLKQLNALEKEMIVYKAPQEKHVITVFTDITCGYCHKLHEQMADYNALGITVRYLAFPRQGLDSDAEKEMKAIWCAKDKNKAFDDVMAGKSVAPASCDVDIADHYALGVQLGVSGTPAVVLSNGTLVPGYQPPKEMKEFLDEHQKMTSGK
>DsbA|EG11297 DsbA Thiol:disulfide interchange protein, periplasmic
MKKIWLALAGLVLAFSASAAQYEDGKQYTTLEKPVAGAPQVLEFFSFFCPHCYQFEEVLHISDNVKKKLPEGVKMTKYHVNFMGGDLGKDLTQAWAVAMALGVEDKVTVPLFEGVQKTQTIRSASDIRDVFINAGIKGEEYDAAWNSFVVKSLVAQQEKAAADVQLRGVPAMFVNGKYQLNPQGMDTSNMDVFVQQYADTVKYLSEKK
