# Supplementary material for: Functional metagenomics of the thioredoxin superfamily
Source: J Biol Chem. 2021 Jan 14;296:100247. doi: 10.1074/jbc.RA120.016350 (PMC7949104; doi:10.1074/jbc.RA120.016350)
Supplement: Supporting Information S2 [file mmc4.zip]

Archive with 8 entries (7 files):
- S2_Nilewski_et_al_Vector_Sequences/
- __MACOSX/._S2_Nilewski_et_al_Vector_Sequences
- S2_Nilewski_et_al_Vector_Sequences/pOE-vector.fasta
- __MACOSX/S2_Nilewski_et_al_Vector_Sequences/._pOE-vector.fasta
- S2_Nilewski_et_al_Vector_Sequences/pPC-Vector.fasta
- __MACOSX/S2_Nilewski_et_al_Vector_Sequences/._pPC-Vector.fasta
- S2_Nilewski_et_al_Vector_Sequences/pCC-Vector.fasta
- __MACOSX/S2_Nilewski_et_al_Vector_Sequences/._pCC-Vector.fasta
