# Supplementary material for: Functional metagenomics of the thioredoxin superfamily
Source: J Biol Chem. 2021 Jan 14;296:100247. doi: 10.1074/jbc.RA120.016350 (PMC7949104; doi:10.1074/jbc.RA120.016350)
Supplement: Supporting Information S3 [file mmc5.zip]

Archive with 8 entries (7 files):
- S3_Nilewski_et_al_Alignments_Red_Ox_Iso/
- __MACOSX/._S3_Nilewski_et_al_Alignments_Red_Ox_Iso
- S3_Nilewski_et_al_Alignments_Red_Ox_Iso/Alignment_Metagenomic_Reductases.mafft
- __MACOSX/S3_Nilewski_et_al_Alignments_Red_Ox_Iso/._Alignment_Metagenomic_Reductases.mafft
- S3_Nilewski_et_al_Alignments_Red_Ox_Iso/Alignment_Metagenomic_Isomerases.mafft
- __MACOSX/S3_Nilewski_et_al_Alignments_Red_Ox_Iso/._Alignment_Metagenomic_Isomerases.mafft
- S3_Nilewski_et_al_Alignments_Red_Ox_Iso/Alignment_Metagenomic_Oxidases.mafft
- __MACOSX/S3_Nilewski_et_al_Alignments_Red_Ox_Iso/._Alignment_Metagenomic_Oxidases.mafft
