# Supplementary material for: Functional metagenomics of the thioredoxin superfamily
Source: J Biol Chem. 2021 Jan 14;296:100247. doi: 10.1074/jbc.RA120.016350 (PMC7949104; doi:10.1074/jbc.RA120.016350)
Supplement: Supporting Information S3 [file mmc5.zip › S3_Nilewski_et_al_Alignments_Red_Ox_Iso/Alignment_Metagenomic_Reductases.mafft]

>A8
M-----------------------------------------------------------------------------------------------------------------------------------TVVVWSRDLCAYCDMAKR----------------ELKKRDIAFEE-RKIGDGW--TKEQLLKEIPNAR----TIPQIVVDGKVI--GG---YTELMKSGVLDTL----------------------------------------
>B5
MK----------------------------------------------------------------------------------------------------------------------------------SVTIYTGPLCNYCDAAKR----------------LLARNNVQYTE-INIATVEG-AVEEMIKKANGKR----TIPQIFFDDQHI--GG---YDETRALEKENKLLELLK-----------------------------------
>B1
M-----------------------------------------------------------------------------------------------------------------------------------MLTIYSKNNCGYCVQAKS----------------LLKNNDIPFEE-INIEED---ADQMQFILSEGHR----TMPQIYKDGKLFVEGG---FQGLQGLGIDGIKDRLIEVSSLGDI----------------------------
>E3
MPFTDTRNVSRIFQGVMRSLPLKLDPGSDLRLNLEEIGRDQGINGFVLGVVGNLTRAAFQCPGKAEPTVLEGDLEVITLNGTITPEGVHLHLSLSDGACQVWGGHLEPGTLVQKGVDLLIGVLDQTAPSPRSRIELAVLPGCPWCERALR----------------LLRTLDLPHTV-ITVNDD---TTFEQCRARSGMR----TFPQVFVDGNVI--GG---YDELSGLHASGELAQLR------------------------------------
>C12
MISSETPYK-----------------------------------------------------------------------------------------------------LAEIIRDTWPQLYILNNTKKHMKFTVYSKDGCPYCTKIQQ----------------VLELTGLQHVI-YKLDED---FTREEFYAEFGQG---STFPQVIVDDKHL--GG---CTDTVQYLKEQNLV---------------------------------------
>R1
MMVK----------------------------------------------------------------------------------------------------------KFSELKNTDELQNILNKTNGV-TVLKFGATWCGPCKKIAP----------------VVYKHIETLNDDVSFYDIDI-DDFLDVYAYFKNKKMANGIPTMLAWYKEN--KTLVPSLICIGAKDQDITFFLSKITNP-------------------------------
>C5
MFYEKSFM------------------------------------------------------------------------------------------------------SVVELTQSNFDETIS--NNEI-VIIDFWAPWCGPCLQFAP----------------TFKEASEKIEG-VTFAKVNT-EEEQSLGAHFGIR----SIPTLMIFRETI--GI---FSQPGSMTAKDLEDLLSKAKSIDMDEVRKELENQEQA----------------
>D4
MDDNNYKTDH----------------------------------------------------------------------------------------------------MLTDFKDEDFDSKIK--NEDI-SVIQFSAAWCGPCKALKP----------------IMDKLADEYKGRAGFYYADIEDGGINTGSAAGIR----GVPTVIIYKKGI--EV---DRKVGGVPESNMKEFLEKNI---------------------------------
>E1
MSR---------------------------------------------------------------------------------------------------------MGEVVSISDSQYEATV---GEGW-VLVDFWAPWCGACKALGP----------------VLEQVGGERN--ITIAKVNT-DTDSMHAARLGVR----GIPAMYLYKDGE--LM---GSQTGALPKAKVLAWIDGAMTDAFGEGTDF-----------------------
>F3
MIKWASKTASGPKAFRRLRMTGGPKVRLGTKLPSITSRCSQSRPASIASLQSVDRSARLAVRTLGAMIMSSLMLIQRPPFQETCHVGRPRKCAQTPIMPLLDRVIGEPMGEVRNISDSEFNDTVN--ETEW-VIVDFWAPWCAPCKAIAP----------------VLAAVAEERE--ILVAKVDT-EQNTATAGQLGVR----SIPALFMYRNGT--IV---SQKTGSMPKAKLLSWIDEVMTADDF----------------------------
>E4
MDCM----------------------------------------------------------------------------------------------------------ATVNITDENFDNEVLK-SSKP-IVVDFWAEWCGPCKQIGP----------------TLEEISNEMANEITIAKHNI-DNDPNTPTKYGIR----GIPTMLLFKDGE--LK---ATKVGATTKSNIVSWIKENI---------------------------------
>G5
MND-----------------------------------------------------------------------------------------------------------KIKVVSDASFEDDVVN-SSQP-VLVDFWAEWCGPCKALAP----------------ILDEIADEYEGKITIAKVNV-DENVQLPPKYGIR----GIPTMLLFKDGA--VQ---ATKVGALSKANLNAFLDSNI---------------------------------
>EcTrxA
MSD-----------------------------------------------------------------------------------------------------------KIIHLTDDSFDTDVLK-ADGA-ILVDFWAEWCGPCKMIAP----------------ILDEIADEYQGKLTVAKLNI-DQNPGTAPKYGIR----GIPTLLLFKNGE--VA---ATKVGALSKGQLKEFLDANLA--------------------------------
>H11
MPVGRQCDIFSVPWNQSQTAAETLPDNGAPMSA-----------------------------------------------------------------------------DILHVTDDNFDAEVLS-SDLP-VLVDFWAEWCGPCKMIAP----------------ILEEVATEYAGKVKVCKVDV-DANPDMPGKFNIR----GIPTLIMFKGGN--AV---DTKVGALSKTQLSEFVDSVA---------------------------------
>F12
MCGPRSTHSSHPPARRARAFSLFAEPSLIPRASTGSLKGLDFVATFLAIHSGF-------------------------------------------------------MSSAAPVTDASFEQDVLQ-SDVP-VLVDFWAPWCGPCRMVAP----------------IVDEIAKEFEGQIKVFKLNT-DENPNVASQYGIR----SIPTLMVFKGGQ--KV---DTVVGAVPKATLSGTISKYL---------------------------------
>H12
M----------------------------------------------------------------------------------------------------------------------------KPIWKEKISFNVEQRGCIYCSKMHKDVYSRDKVSNYIEENFFVVQLNLHGDLEVTDFDGEV-LSEKAMARKWNIL----FTPTVLYLPQEVDDGLTAPEASVSFMPGAWSTGTTLDMLTWVKEERYLLNNGEDFQRYHARRINERRAAKSN
