# Supplementary material for: Functional metagenomics of the thioredoxin superfamily
Source: J Biol Chem. 2021 Jan 14;296:100247. doi: 10.1074/jbc.RA120.016350 (PMC7949104; doi:10.1074/jbc.RA120.016350)
Supplement: Supporting Information S3 [file mmc5.zip › S3_Nilewski_et_al_Alignments_Red_Ox_Iso/Alignment_Metagenomic_Isomerases.mafft]

>A1
MMRYFKKIILVVIMSAFICLPVKAEMTLKE-----------------------------------------------------------------------LFFDESKPFHLKILDVIPEEGIVQIGDENARNTIIEFMDYFCGYCKKVHPEL-LQIANEREDTRIVFLQHPI-L-----SESSKLLANMVVAANMQNKGIDFHNAL-----------------------FEVDGNL-----NNAKLKQIIENLELNDAKLNIDMTKDEVNNVVRLSSF----LANGSGARGTPTFFVNE---ELVVGYISIDR--IKSLLK---------------------------
>E5
MSR----FFASMIALPLMLIGVATTPAKAD----------------------------------------IDQKDRAEMQEVIEQYIKNNAEVLRDALASLAAREEAERLQAGIIRVRDDEGDPVMGNPNGSLTIYEFSDYNCGYCKRMFAPI-MQMLAANSDVRMVIKEFPI-L-----SQSSVTAAKAGIAAQKQGKFKSFHAEM-----------------------MTYRGQV-----NHASIMNAADEAGLDLAQLKQDMNSPETTAIITRTRS----AAAALSINGTPGLVIGD---TVIPGAIGIEE--LQTVINRER--------------------TRQG
>H9
MKKSNLLISNKMTRIIFIFISIFLIISSSH----------------------------------------SHEINKDNIDTVIKNFLKKNPDFVKSTLDNYKISLENKKKQN-AIKLLKDVENPGIFSKQADITIYEFFDYNCGYCKSVVKTI-MDVLSEDKKVNFVFVEFPI-L-----SQQSYFAAKAALASKNQDLYNKFHLSL-----------------------MTIKGKV-----NEEKVFSTAKKIGLNIDQLQIDMNNPEIEQKLLKNRE----IAKLLNLNGTPAFIIGD---IIYPGALNLNK--LKEIIKQFR----------------------ES
>H3
MLKKLLLALVLAPVMAFASAAAPVQYQEGV------------------------------------------------------------------------------------------HYDVVAEKATTKPEVLEFFSFYCGHCKAFEPFA--QTLNKNLPKGVSLTKYHVDFLRAASPELQQSLAKAYVVAKNAGQGDRIADVI-----------------------FDYLHNQRATFSSEQDIRNLLVVNDIPAMLFDSGMVNPAVQAEVATMKKSQDHYSEAKVLQGVPTLLVNG---KYLVKFSGLSQENFQQDLDALV----------------AYLLAKKD
>D11
MYKKILI--SLMFASVITVTSSFAETTASPEELALIKNIGHDQLSVLNTFAGPGNLDGVVLQPAGGAQPIIMYLDKQGQYAMYGTLISKDGVNLTDKDTELYIKKYTALKIS---DNLAETTPIKEGRDDAMYKITVLADPNCSACHYAYDAMKPFIDKGELQVNWIMV--YF-V-----RPDSQAKAAAIMAAKDPGKAMAENEAG-----------------------FNMKEEE--------------------GGIAPLKDIPEILKNELEGNMK----FMHDTGIGSTPTIIYYDKEGQLKFLGGAPAD--FGAFLTKESPGAQTTKNVPSWWTALVKRVKNAV
>I1
LLARSLILLGGIFLPLLASAEVPASISDPI-----VKQLKAARADLDYQVLSPAPLDGFYEVQVEGGP--LLYVSADGNYFFDGSLYQVRPGQFINIRD----LRLNAMRQEIFASRDTGDMIIFKPAGASKAIMNVFTDVDCGYCRKLHREV-PQLNAMGIEVRYLAYPRAG-I-----PSDSYSKIATAWCADNQQDVFTRTKNG------------------------------------------------------ENIPRALCTDNPVAEHFA----LGQKVGVTGTPAVILMD--GTLIPGYQPAAD--FARILGLD-------------------------
>EcDsbC
MKK------GFMLFTLLAAFSGFAQADDAA------IQQTLAKMGIKSSDIQPAPVAGMKTVLTNSG---VLYITDDGKHIIQGPMYDVSGTAPVNVTNKMLLKQLNALEKE----------MIVYKAPQEKHVITVFTDITCGYCHKLHEQM-ADYNALGITVRYLAFPRQG-L-----DSDAEKEMKAIWCAKDKNKAFDDVMAG-------------------------------------------------------KSVAPASCDVDIADHYA----LGVQLGVSGTPAVVLSN--GTLVPGYQPPKE--MKEFLDEHQ------------------KMTSGK
>H8
MKIKSLAMAALALVGASTLALGANAQERLM-----------------------------------------------------------------------------KPGGNWAGMLQASDGGHLFGNPEAEKKLIEFMSYTCSHCAEFARKGDAAIKLSYVPTGKISYEVRHLI-----RDPVDLTAALLTHCGDEKKFGGNHEAIMYRFDEWMDKARNATQAQRSRWQFGTNSARFQAIASDLDFYEIMETRGYRRADLDRCLSDEAKAKALADTSAA---DVAKYQLTGTPSFVLDG---KLLEAHDWPS---LEKRLKDSI------------------------
>C5
MFY---------------------------------------------------------------------------------------------------------EKSFMSVVELTQSNFDETI-SNNEIVIIDFWAPWCGPCLQFAPTF--KEASEKIEG-VTFAKVNT-------EEEQS--------------------------------------------------------------------------------------------------LGAHFGIRSIPTLMIFRETIGIFSQPGSMTAKDLEDLLSKAK-------SIDMDEVRKELENQEQA
>D4
MDD-------------------------------------------------------------------------------------------------------NNYKTDHMLTDFKDEDFDSKI-KNEDISVIQFSAAWCGPCKALKPIM--DKLADEYKGRAGFYYADI-E-----DGGIN--------------------------------------------------------------------------------------------------TGSAAGIRGVPTVIIYKKGIEVDRKVGGVPESNMKEFLEKNI------------------------
>E1
MSR------------------------------------------------------------------------------------------------------------MGEVVSISDSQYEATV--GEGWVLVDFWAPWCGACKALGPVL--EQVGGE--RNITIAKVNT-------DTDSM--------------------------------------------------------------------------------------------------HAARLGVRGIPAMYLYKDGELMGSQTGALPKAKVLAWIDGAM--------------TDAFGEGTDF
>E4
MDC-------------------------------------------------------------------------------------------------------------MATVNITDENFDNEVLKSSKPIVVDFWAEWCGPCKQIGPTL--EEISNEMANEITIAKHNI-------DNDPN--------------------------------------------------------------------------------------------------TPTKYGIRGIPTMLLFKDGELKATKVGATTKSNIVSWIKENI------------------------
>G5
MND--------------------------------------------------------------------------------------------------------------KIKVVSDASFEDDVVNSSQPVLVDFWAEWCGPCKALAPIL--DEIADEYEGKITIAKVNV-------DENVQ--------------------------------------------------------------------------------------------------LPPKYGIRGIPTMLLFKDGAVQATKVGALSKANLNAFLDSNI------------------------
