# Supplementary material for: Functional metagenomics of the thioredoxin superfamily
Source: J Biol Chem. 2021 Jan 14;296:100247. doi: 10.1074/jbc.RA120.016350 (PMC7949104; doi:10.1074/jbc.RA120.016350)
Supplement: Supporting Information S3 [file mmc5.zip › S3_Nilewski_et_al_Alignments_Red_Ox_Iso/Alignment_Metagenomic_Oxidases.mafft]

>A8
M---------------------------------------------------------------------------------------------------------------------------------TVVVWSRDLCAYCDMAKRELKKRDIAFEERKIGDGWTKEQLL-----------------------------------------------------------------------------------------------------------KEIPNARTIPQIVVDGKVIGGYTELMKSG--------------VLDTL
>B11
MNR---------------------------------------------------------------------------------REFLMASSCFLATPAVALAAQAYEPGLVKQLLSE---------GKTVFVDYTTEWCTTCAAQKRTL--ARLLKDNPAYGEKIEFVTIDYDQFGRAEL--------------------------------------------------------------------------------------------------AKELGIPRRSTLVVLHGDQELGRIVAGTS-RKQIKALLDTALSAAMAA
>F3
MIKWASKTASGPKAFRRLRMTGGPKVRLGTKLPSITSRCSQSRPASIASLQSVDRSARLAVRTLGAMIMSSLMLIQRPPFQETCHVGRPRKCAQTPIMPLLDRVIGEPMGEVRNISDSEFNDTVNE-TEWVIVDFWAPWCAPCKAIAPVL---AAVAEEREILVAKVDTEQNTAT--------------------------------------------------------------------------------------------------------AGQLGVRSIPALFMYRNGTIVSQKTGSMP--KAKLLSWIDEVMTADDF
>F12
MCGPRSTHSSHPPARRARAFSLFAEPSLI-------------------------------------------------------PRASTGSLKGLDFVATFLAIHSGFMSSAAPVTDASFEQDVLQSDVPVLVDFWAPWCGPCRMVAPIV---DEIAKEFEGQIKVFKLNTDENPNV------------------------------------------------------------------------------------------------------ASQYGIRSIPTLMVFKGGQKVDTVVGAVP-------KATLSGTISKYL
>C4
MNKNFLIAGGVVLVIGLAVAIGVTLVDEPLDGNLPEGE----------------------------------------------TTVNGDFLPEFASENDDNIARGLAAPSFSAPNEFSEIITIEKNGNAKALLFLAHWCGYCQKEVPVM---QEYIDVVGIPDGIEVIAVATSIDRARDNYPPHEWLAREGWTATQLYDLDKEI--------------------------------------------------------------------------ATAYGLNAFPYWVFLDKDHNVLARRTGNL----PQDQVGQLLVALANQ
>D6
MGYTSFMIRFNSFLF---------------------------------------------------------------------LTLILLAGCSSEEPVALEANSADQYREGVHYVLLDNPTTVRDPSKIEVTEVFWFGCNHCYALEPYI---ARWKRDISSDVSFIKSPATW-----NEMLKTHARIYYTAKALGIEQQFVPAAFNTIQNEGR--------------------MLTGNTELEYYFRGFDIERDKYKSVSTSFGVRNAVDQADKR----MKQWKVTGVPTLIVNGKYKVSASRAVRTD----QLFDVVDFLVEKERN
>O1
MK----------------------------------------------------------------------------------NFKLLKLSLFFVLITSFSGNSFAEYRLGKDYSKISNPLTVKQDGIVDVMEVFWYGCGACYSIEGPV---NGWKKTLPDHVNFTKFPVTW-----GPIHQTHAALYHTIEALDLTQKAHSAVFVSIHKEKN--------------------FLRNEKAITDFLKGFGVAPETASAYLNSFAVKQKVSRGIKI----SKQLQLGSTPMLIVDGTYIIQPKRTYEEM----FKVAEYVIELQKTKS
>H3
M-----------------------------------------------------------------------------------LKKLLLALVLAPVMAFASAAAPVQYQEGVHYDVVAEKAT----TKPEVLEFFSFYCGHCKAFEPFA---QTLNKNLPKGVSLTKYHVDFLRAASPELQQSLAKAYVVAKNAGQGDRIADVIFDYLHNQRA--------------------TFSSEQDIRNLLVVNDIPAMLFDSGMVNPAVQAEVATMKKSQDHYSEAKVLQGVPTLLVNGKYLVKFSGLSQEN--FQQDLDALVAYLLAKKD
>EcDsbA
MKK---------------------------------------------------------------------------------------IWLALAGLVLAFSASAAQYEDGKQYTTLEKPVA----GAPQVLEFFSFFCPHCYQFEEVLHISDNVKKKLPEGVKMTKYHVNFMG---GDLGKDLTQAWAVAMALGVEDKVTVPLFEGVQKTQ---------------------TIRSASDIRDVFINAGIKGEEYDAAWNSFVVKSLVAQQEKA----AADVQLRGVPAMFVNGKYQLNPQGMDTSNMDVFVQQYADTVKYLSEKK
>D7
MSTGVTVPKEPRARDNRAKKNSGDTVTRNIVIGMVALVVISGLIFTVL------------------------------------DKRTSTEVTLPKAIEKIDAANNGAPLKAAVLPENDYGIVFNADNGLQINIWEDFQCPFCKYFETAM---SGYIEDLVRNNEAKVVYHMTSFLGQESKRAANAAYCAVDEGRFIEYHRAIYGVQGTENS----------------------GIFSNKNLLEIGKRLGITSPAFESCVNDNKNGDTVEKVYAS----MAKNKVEGTPTVFINGKLWSRSGSEFVLD--------EFKAAVEAAKK
>E5
MSR----FFASMIALPLMLIGVATTPAKA-----------------DIDQKDRAEMQEVIEQYI--------------------KNNAEVLRDALASLAAREEAERLQAGIIRVRDDEGDPVMGNPNGSLTIYEFSDYNCGYCK---RMF---APIMQMLAANSDVRMVIKEFPILSQSSVTAAKAGIAAQKQGKFKSFHAEMMTYRGQVN---------------------------HASIMNAADEAGLDLAQLKQDMNSPETTAIITRTRSA----AAALSINGTPGLVIGDTVIPGAIGIEELQ--------TVINRERTRQG
>H9
MKKSNLLISNKMTRIIFIFISIFLIISSS-----------------HSHEINKDNIDTVIKNFL--------------------KKNPDFVKSTLDNYKISLENKKKQNAI-KLLKDVENPGIFSKQADITIYEFFDYNCGYCKS---VV---KTIMDVLSEDKKVNFVFVEFPILSQQSYFAAKAALASKNQDLYNKFHLSLMTIKGKVN---------------------------EEKVFSTAKKIGLNIDQLQIDMNNPEIEQKLLKNREI----AKLLNLNGTPAFIIGDIIYPGALNLNKLK----------EIIKQFRES
>H8
MKIKSLAMAA--------------------------------------------------------------------------LALVGASTLALGANAQERLMKPGGNWAGMLQASDGGHLFGNPEAEKKLIEFMSYTCSHCAEFARKG---DAAIKLSYVPTGKISYEVRHLIRDPVDLTAALLTHCGDEKKFGGNHEAIMYRFDEWMDKARNATQAQRSRWQFGTNSARFQAIASDLDFYEIMETRGYRRADLDRCLSDEAKAKALADTSAAD---VAKYQLTGTPSFVLDGKLLEAHDWPSLEK-------------RLKDSI
