# Supplementary material for: Functional metagenomics of the thioredoxin superfamily
Source: J Biol Chem. 2021 Jan 14;296:100247. doi: 10.1074/jbc.RA120.016350 (PMC7949104; doi:10.1074/jbc.RA120.016350)
Supplement: Supporting Information S4 [file mmc6.zip]

Archive with 203 entries (202 files):
- S4_Nilewski_et_al_Predicted_Secondary_Structure/
- __MACOSX/._S4_Nilewski_et_al_Predicted_Secondary_Structure
- S4_Nilewski_et_al_Predicted_Secondary_Structure/D6.gif
- __MACOSX/S4_Nilewski_et_al_Predicted_Secondary_Structure/._D6.gif
- S4_Nilewski_et_al_Predicted_Secondary_Structure/E2.gif
- __MACOSX/S4_Nilewski_et_al_Predicted_Secondary_Structure/._E2.gif
- S4_Nilewski_et_al_Predicted_Secondary_Structure/H5.gif
- __MACOSX/S4_Nilewski_et_al_Predicted_Secondary_Structure/._H5.gif
- S4_Nilewski_et_al_Predicted_Secondary_Structure/B11.gif
- __MACOSX/S4_Nilewski_et_al_Predicted_Secondary_Structure/._B11.gif
- S4_Nilewski_et_al_Predicted_Secondary_Structure/B10.gif
- __MACOSX/S4_Nilewski_et_al_Predicted_Secondary_Structure/._B10.gif
- S4_Nilewski_et_al_Predicted_Secondary_Structure/H4.gif
- __MACOSX/S4_Nilewski_et_al_Predicted_Secondary_Structure/._H4.gif
- S4_Nilewski_et_al_Predicted_Secondary_Structure/E3.gif
- __MACOSX/S4_Nilewski_et_al_Predicted_Secondary_Structure/._E3.gif
- S4_Nilewski_et_al_Predicted_Secondary_Structure/D7.gif
- __MACOSX/S4_Nilewski_et_al_Predicted_Secondary_Structure/._D7.gif
- S4_Nilewski_et_al_Predicted_Secondary_Structure/G9.gif
- __MACOSX/S4_Nilewski_et_al_Predicted_Secondary_Structure/._G9.gif
- S4_Nilewski_et_al_Predicted_Secondary_Structure/E1.gif
- __MACOSX/S4_Nilewski_et_al_Predicted_Secondary_Structure/._E1.gif
- S4_Nilewski_et_al_Predicted_Secondary_Structure/D5.gif
- __MACOSX/S4_Nilewski_et_al_Predicted_Secondary_Structure/._D5.gif
- S4_Nilewski_et_al_Predicted_Secondary_Structure/H6.gif
- __MACOSX/S4_Nilewski_et_al_Predicted_Secondary_Structure/._H6.gif
- S4_Nilewski_et_al_Predicted_Secondary_Structure/B12.gif
- __MACOSX/S4_Nilewski_et_al_Predicted_Secondary_Structure/._B12.gif
- S4_Nilewski_et_al_Predicted_Secondary_Structure/H7.gif
- __MACOSX/S4_Nilewski_et_al_Predicted_Secondary_Structure/._H7.gif
- S4_Nilewski_et_al_Predicted_Secondary_Structure/D4.gif
- __MACOSX/S4_Nilewski_et_al_Predicted_Secondary_Structure/._D4.gif
- S4_Nilewski_et_al_Predicted_Secondary_Structure/G8.gif
- __MACOSX/S4_Nilewski_et_al_Predicted_Secondary_Structure/._G8.gif
- S4_Nilewski_et_al_Predicted_Secondary_Structure/D11.gif
- __MACOSX/S4_Nilewski_et_al_Predicted_Secondary_Structure/._D11.gif
- S4_Nilewski_et_al_Predicted_Secondary_Structure/E4.gif
- __MACOSX/S4_Nilewski_et_al_Predicted_Secondary_Structure/._E4.gif
- S4_Nilewski_et_al_Predicted_Secondary_Structure/F8.gif
- __MACOSX/S4_Nilewski_et_al_Predicted_Secondary_Structure/._F8.gif
- S4_Nilewski_et_al_Predicted_Secondary_Structure/H3.gif
- __MACOSX/S4_Nilewski_et_al_Predicted_Secondary_Structure/._H3.gif
- S4_Nilewski_et_al_Predicted_Secondary_Structure/H2.gif
- __MACOSX/S4_Nilewski_et_al_Predicted_Secondary_Structure/._H2.gif
- S4_Nilewski_et_al_Predicted_Secondary_Structure/F12.gif
- __MACOSX/S4_Nilewski_et_al_Predicted_Secondary_Structure/._F12.gif
- S4_Nilewski_et_al_Predicted_Secondary_Structure/F9.gif
- __MACOSX/S4_Nilewski_et_al_Predicted_Secondary_Structure/._F9.gif
- S4_Nilewski_et_al_Predicted_Secondary_Structure/D1.gif
- __MACOSX/S4_Nilewski_et_al_Predicted_Secondary_Structure/._D1.gif
- S4_Nilewski_et_al_Predicted_Secondary_Structure/E5.gif
- __MACOSX/S4_Nilewski_et_al_Predicted_Secondary_Structure/._E5.gif
- S4_Nilewski_et_al_Predicted_Secondary_Structure/D10.gif
- __MACOSX/S4_Nilewski_et_al_Predicted_Secondary_Structure/._D10.gif
- S4_Nilewski_et_al_Predicted_Secondary_Structure/D12.gif
- __MACOSX/S4_Nilewski_et_al_Predicted_Secondary_Structure/._D12.gif
- S4_Nilewski_et_al_Predicted_Secondary_Structure/D3.gif
- __MACOSX/S4_Nilewski_et_al_Predicted_Secondary_Structure/._D3.gif
- S4_Nilewski_et_al_Predicted_Secondary_Structure/E7.gif
- __MACOSX/S4_Nilewski_et_al_Predicted_Secondary_Structure/._E7.gif
- S4_Nilewski_et_al_Predicted_Secondary_Structure/F10.gif
- __MACOSX/S4_Nilewski_et_al_Predicted_Secondary_Structure/._F10.gif
- S4_Nilewski_et_al_Predicted_Secondary_Structure/H1.gif
- __MACOSX/S4_Nilewski_et_al_Predicted_Secondary_Structure/._H1.gif
- S4_Nilewski_et_al_Predicted_Secondary_Structure/F11.gif
- __MACOSX/S4_Nilewski_et_al_Predicted_Secondary_Structure/._F11.gif
- S4_Nilewski_et_al_Predicted_Secondary_Structure/E6.gif
- __MACOSX/S4_Nilewski_et_al_Predicted_Secondary_Structure/._E6.gif
- S4_Nilewski_et_al_Predicted_Secondary_Structure/D2.gif
- __MACOSX/S4_Nilewski_et_al_Predicted_Secondary_Structure/._D2.gif
- S4_Nilewski_et_al_Predicted_Secondary_Structure/C12.gif
- __MACOSX/S4_Nilewski_et_al_Predicted_Secondary_Structure/._C12.gif
- S4_Nilewski_et_al_Predicted_Secondary_Structure/A9.gif
- __MACOSX/S4_Nilewski_et_al_Predicted_Secondary_Structure/._A9.gif
- S4_Nilewski_et_al_Predicted_Secondary_Structure/A10.gif
- __MACOSX/S4_Nilewski_et_al_Predicted_Secondary_Structure/._A10.gif
- S4_Nilewski_et_al_Predicted_Secondary_Structure/B5.gif
- __MACOSX/S4_Nilewski_et_al_Predicted_Secondary_Structure/._B5.gif
- S4_Nilewski_et_al_Predicted_Secondary_Structure/C1.gif
- __MACOSX/S4_Nilewski_et_al_Predicted_Secondary_Structure/._C1.gif
- S4_Nilewski_et_al_Predicted_Secondary_Structure/DsbA.gif
- __MACOSX/S4_Nilewski_et_al_Predicted_Secondary_Structure/._DsbA.gif
- S4_Nilewski_et_al_Predicted_Secondary_Structure/B4.gif
- __MACOSX/S4_Nilewski_et_al_Predicted_Secondary_Structure/._B4.gif
- S4_Nilewski_et_al_Predicted_Secondary_Structure/A11.gif
- __MACOSX/S4_Nilewski_et_al_Predicted_Secondary_Structure/._A11.gif
- S4_Nilewski_et_al_Predicted_Secondary_Structure/A8.gif
- __MACOSX/S4_Nilewski_et_al_Predicted_Secondary_Structure/._A8.gif
- S4_Nilewski_et_al_Predicted_Secondary_Structure/C11.gif
- __MACOSX/S4_Nilewski_et_al_Predicted_Secondary_Structure/._C11.gif
- S4_Nilewski_et_al_Predicted_Secondary_Structure/C2.gif
- __MACOSX/S4_Nilewski_et_al_Predicted_Secondary_Structure/._C2.gif
- S4_Nilewski_et_al_Predicted_Secondary_Structure/B6.gif
- __MACOSX/S4_Nilewski_et_al_Predicted_Secondary_Structure/._B6.gif
- S4_Nilewski_et_al_Predicted_Secondary_Structure/O1.gif
- __MACOSX/S4_Nilewski_et_al_Predicted_Secondary_Structure/._O1.gif
- S4_Nilewski_et_al_Predicted_Secondary_Structure/DsbC.gif
- __MACOSX/S4_Nilewski_et_al_Predicted_Secondary_Structure/._DsbC.gif
- S4_Nilewski_et_al_Predicted_Secondary_Structure/B7.gif
- __MACOSX/S4_Nilewski_et_al_Predicted_Secondary_Structure/._B7.gif
- S4_Nilewski_et_al_Predicted_Secondary_Structure/C3.gif
- __MACOSX/S4_Nilewski_et_al_Predicted_Secondary_Structure/._C3.gif
- S4_Nilewski_et_al_Predicted_Secondary_Structure/A12.gif
- __MACOSX/S4_Nilewski_et_al_Predicted_Secondary_Structure/._A12.gif
- S4_Nilewski_et_al_Predicted_Secondary_Structure/C10.gif
- __MACOSX/S4_Nilewski_et_al_Predicted_Secondary_Structure/._C10.gif
- S4_Nilewski_et_al_Predicted_Secondary_Structure/C7.gif
- __MACOSX/S4_Nilewski_et_al_Predicted_Secondary_Structure/._C7.gif
- S4_Nilewski_et_al_Predicted_Secondary_Structure/B3.gif
- __MACOSX/S4_Nilewski_et_al_Predicted_Secondary_Structure/._B3.gif
- S4_Nilewski_et_al_Predicted_Secondary_Structure/G10.gif
- __MACOSX/S4_Nilewski_et_al_Predicted_Secondary_Structure/._G10.gif
- S4_Nilewski_et_al_Predicted_Secondary_Structure/E12.gif
- __MACOSX/S4_Nilewski_et_al_Predicted_Secondary_Structure/._E12.gif
- S4_Nilewski_et_al_Predicted_Secondary_Structure/G11.gif
- __MACOSX/S4_Nilewski_et_al_Predicted_Secondary_Structure/._G11.gif
- S4_Nilewski_et_al_Predicted_Secondary_Structure/B2.gif
- __MACOSX/S4_Nilewski_et_al_Predicted_Secondary_Structure/._B2.gif
- S4_Nilewski_et_al_Predicted_Secondary_Structure/C6.gif
- __MACOSX/S4_Nilewski_et_al_Predicted_Secondary_Structure/._C6.gif
- S4_Nilewski_et_al_Predicted_Secondary_Structure/C4.gif
- __MACOSX/S4_Nilewski_et_al_Predicted_Secondary_Structure/._C4.gif
- S4_Nilewski_et_al_Predicted_Secondary_Structure/E11.gif
- __MACOSX/S4_Nilewski_et_al_Predicted_Secondary_Structure/._E11.gif
- S4_Nilewski_et_al_Predicted_Secondary_Structure/E10.gif
- __MACOSX/S4_Nilewski_et_al_Predicted_Secondary_Structure/._E10.gif
- S4_Nilewski_et_al_Predicted_Secondary_Structure/G12.gif
- __MACOSX/S4_Nilewski_et_al_Predicted_Secondary_Structure/._G12.gif
- S4_Nilewski_et_al_Predicted_Secondary_Structure/C5.gif
- __MACOSX/S4_Nilewski_et_al_Predicted_Secondary_Structure/._C5.gif
- S4_Nilewski_et_al_Predicted_Secondary_Structure/B1.gif
- __MACOSX/S4_Nilewski_et_al_Predicted_Secondary_Structure/._B1.gif
- S4_Nilewski_et_al_Predicted_Secondary_Structure/C8.gif
- __MACOSX/S4_Nilewski_et_al_Predicted_Secondary_Structure/._C8.gif
- S4_Nilewski_et_al_Predicted_Secondary_Structure/C9.gif
- __MACOSX/S4_Nilewski_et_al_Predicted_Secondary_Structure/._C9.gif
- S4_Nilewski_et_al_Predicted_Secondary_Structure/A3.gif
- __MACOSX/S4_Nilewski_et_al_Predicted_Secondary_Structure/._A3.gif
- S4_Nilewski_et_al_Predicted_Secondary_Structure/TrxA.gif
- __MACOSX/S4_Nilewski_et_al_Predicted_Secondary_Structure/._TrxA.gif
- S4_Nilewski_et_al_Predicted_Secondary_Structure/A2.gif
- __MACOSX/S4_Nilewski_et_al_Predicted_Secondary_Structure/._A2.gif
- S4_Nilewski_et_al_Predicted_Secondary_Structure/A6.gif
- __MACOSX/S4_Nilewski_et_al_Predicted_Secondary_Structure/._A6.gif
- S4_Nilewski_et_al_Predicted_Secondary_Structure/A7.gif
- __MACOSX/S4_Nilewski_et_al_Predicted_Secondary_Structure/._A7.gif
- S4_Nilewski_et_al_Predicted_Secondary_Structure/A5.gif
- __MACOSX/S4_Nilewski_et_al_Predicted_Secondary_Structure/._A5.gif
- S4_Nilewski_et_al_Predicted_Secondary_Structure/B9.gif
- __MACOSX/S4_Nilewski_et_al_Predicted_Secondary_Structure/._B9.gif
- S4_Nilewski_et_al_Predicted_Secondary_Structure/B8.gif
- __MACOSX/S4_Nilewski_et_al_Predicted_Secondary_Structure/._B8.gif
- S4_Nilewski_et_al_Predicted_Secondary_Structure/A4.gif
- __MACOSX/S4_Nilewski_et_al_Predicted_Secondary_Structure/._A4.gif
- S4_Nilewski_et_al_Predicted_Secondary_Structure/R2.gif
- __MACOSX/S4_Nilewski_et_al_Predicted_Secondary_Structure/._R2.gif
- S4_Nilewski_et_al_Predicted_Secondary_Structure/F7.gif
- __MACOSX/S4_Nilewski_et_al_Predicted_Secondary_Structure/._F7.gif
- S4_Nilewski_et_al_Predicted_Secondary_Structure/G3.gif
- __MACOSX/S4_Nilewski_et_al_Predicted_Secondary_Structure/._G3.gif
- S4_Nilewski_et_al_Predicted_Secondary_Structure/H12.gif
- __MACOSX/S4_Nilewski_et_al_Predicted_Secondary_Structure/._H12.gif
- S4_Nilewski_et_al_Predicted_Secondary_Structure/G2.gif
- __MACOSX/S4_Nilewski_et_al_Predicted_Secondary_Structure/._G2.gif
- S4_Nilewski_et_al_Predicted_Secondary_Structure/F6.gif
- __MACOSX/S4_Nilewski_et_al_Predicted_Secondary_Structure/._F6.gif
- S4_Nilewski_et_al_Predicted_Secondary_Structure/R1.gif
- __MACOSX/S4_Nilewski_et_al_Predicted_Secondary_Structure/._R1.gif
- S4_Nilewski_et_al_Predicted_Secondary_Structure/E8.gif
- __MACOSX/S4_Nilewski_et_al_Predicted_Secondary_Structure/._E8.gif
- S4_Nilewski_et_al_Predicted_Secondary_Structure/F4.gif
- __MACOSX/S4_Nilewski_et_al_Predicted_Secondary_Structure/._F4.gif
- S4_Nilewski_et_al_Predicted_Secondary_Structure/H10.gif
- __MACOSX/S4_Nilewski_et_al_Predicted_Secondary_Structure/._H10.gif
- S4_Nilewski_et_al_Predicted_Secondary_Structure/H11.gif
- __MACOSX/S4_Nilewski_et_al_Predicted_Secondary_Structure/._H11.gif
- S4_Nilewski_et_al_Predicted_Secondary_Structure/F5.gif
- __MACOSX/S4_Nilewski_et_al_Predicted_Secondary_Structure/._F5.gif
- S4_Nilewski_et_al_Predicted_Secondary_Structure/G1.gif
- __MACOSX/S4_Nilewski_et_al_Predicted_Secondary_Structure/._G1.gif
- S4_Nilewski_et_al_Predicted_Secondary_Structure/E9.gif
- __MACOSX/S4_Nilewski_et_al_Predicted_Secondary_Structure/._E9.gif
- S4_Nilewski_et_al_Predicted_Secondary_Structure/G5.gif
- __MACOSX/S4_Nilewski_et_al_Predicted_Secondary_Structure/._G5.gif
- S4_Nilewski_et_al_Predicted_Secondary_Structure/F1.gif
- __MACOSX/S4_Nilewski_et_al_Predicted_Secondary_Structure/._F1.gif
- S4_Nilewski_et_al_Predicted_Secondary_Structure/D9.gif
- __MACOSX/S4_Nilewski_et_al_Predicted_Secondary_Structure/._D9.gif
- S4_Nilewski_et_al_Predicted_Secondary_Structure/D8.gif
- __MACOSX/S4_Nilewski_et_al_Predicted_Secondary_Structure/._D8.gif
- S4_Nilewski_et_al_Predicted_Secondary_Structure/G4.gif
- __MACOSX/S4_Nilewski_et_al_Predicted_Secondary_Structure/._G4.gif
- S4_Nilewski_et_al_Predicted_Secondary_Structure/G6.gif
- __MACOSX/S4_Nilewski_et_al_Predicted_Secondary_Structure/._G6.gif
- S4_Nilewski_et_al_Predicted_Secondary_Structure/H9.gif
- __MACOSX/S4_Nilewski_et_al_Predicted_Secondary_Structure/._H9.gif
- S4_Nilewski_et_al_Predicted_Secondary_Structure/H8.gif
- __MACOSX/S4_Nilewski_et_al_Predicted_Secondary_Structure/._H8.gif
- S4_Nilewski_et_al_Predicted_Secondary_Structure/G7.gif
- __MACOSX/S4_Nilewski_et_al_Predicted_Secondary_Structure/._G7.gif
- S4_Nilewski_et_al_Predicted_Secondary_Structure/F3.gif
- __MACOSX/S4_Nilewski_et_al_Predicted_Secondary_Structure/._F3.gif
- S1_Nilewski_et_al_Protein_Sequences_V2.zip
