# Supplementary material for: Functional metagenomics of the thioredoxin superfamily
Source: J Biol Chem. 2021 Jan 14;296:100247. doi: 10.1074/jbc.RA120.016350 (PMC7949104; doi:10.1074/jbc.RA120.016350)
Supplement: Supporting Information S5 [file mmc7.zip]

Archive with 4 entries (3 files):
- S5_Nilewski_et_al_Script_for_representative/
- __MACOSX/._S5_Nilewski_et_al_Script_for_representative
- S5_Nilewski_et_al_Script_for_representative/S5_calculate_representative.l
- __MACOSX/S5_Nilewski_et_al_Script_for_representative/._S5_calculate_representative.l
