# Supplementary material for: Functional metagenomics of the thioredoxin superfamily
Source: J Biol Chem. 2021 Jan 14;296:100247. doi: 10.1074/jbc.RA120.016350 (PMC7949104; doi:10.1074/jbc.RA120.016350)
Supplement: Supporting Information S5 [file mmc7.zip › S5_Nilewski_et_al_Script_for_representative/S5_calculate_representative.l]

#!/usr/bin/pil /usr/lib/picolisp/lib.l
#
# This script can process a phylogenetic tree saved in fasta.tree (Newick) format and
# extract the distance between leafs and find the sequence with the minimal sum of
# distances to all other sequences (the "representative sequence").
# It needs picolisp to run (http://picolisp.com).
# Invocation: copy some_fasta.tree into the current directory. Then run
#
# pil ./calculate_representative.l -'process "./some_fasta.tree"' -bye
#
# This script was used to calculate representatives in Nilewski et al. 2015
#
# Author: witali.kusnezow@googlemail.com

# *Leafs

(load "@lib/xml.l")

(setq *Scl 4)

(de like (@X) (curry (@X) (N) (sub? @X N)) )

# modifies a tree created by the xml parser
(de build-tree (Lst)
   (if (lst? Lst)
      (case (car Lst)
         ("name" (copy (car (body Lst))))
         ("branch_length" (or (format (car (body Lst)) *Scl) 0))
         ("clade" (mapcar build-tree (nth Lst 3))) )
      Lst ) )

# process In file in phyloxml.org format
(de load-xml-tree(In)
   (when (tail '`(chop ".xml") (chop In))
      (in In
         (clean-tree
            (build-tree (car (body (xml) 'phylogeny))) ) ) ) )

(de load-fasta-tree(In)
   (when (tail '`(chop ".tree") (chop In))
      (unfasta
         (in (list 'sed '-e "s/:/ /g" In) (read)) ) ) )

#transform a fasta tree representation
(de unfasta(Q)
   (when Q
      (if (atom Q) Q
         (make
            (while Q
               (link
                  (let Hd (pop 'Q)
                     (if (lst? Hd)
                        (cons (pop 'Q) (unfasta Hd))
                        (list (name Hd) (pop 'Q)) ) ) ) ) ) ) ) )

# remove names of nodes in X tree
(de clean-tree(X)
   (cond
      ((not (lst? X)) X)
      ((and (str? (car X)) (not (cdr X))) NIL)
      ((and (str? (car X)) (num? (cadr X)) (= (length X) 2)) X)
      ((str? (car X)) (filter bool (clean-tree (cdr X))))
      (T (filter 'bool (mapcar clean-tree X))) ) )

# call func with all possible combinations of args elements
(de map-decart-product (Fun LstX LstY)
   (make
      (for X LstX
         (for Y LstY
            (link (Fun X Y)) ) ) ) )

# Lst -> list contains all unique pairs of elements of arg (order is ignored)
(de pairs (Lst)
   (let? L (cdr Lst)
      (conc (let H (car Lst) (mapcar '((X)(list H X)) L) )
         (pairs L) ) ) )

# for all possible nodes pairs in Tree calls the function Prg,
# passes both nodes and dist beetween nodes and collects results in a list
(de map-tree-pairs(Prg Lst)
   (let fn '((X) (map-decart-product
                    '((A B) (Prg (car A) (car B) (+ (cadr A)(cadr B))))
                    (car X) (cadr X) ) )
      (make
         (recur (Lst) #returns list (name dist-to-root),
            (if (and (str? (car Lst)) (< (length Lst) 3))
               (cons Lst)
               (when (str? (car Lst)) (pop 'Lst ))
               (let (Inc (if (num? (car Lst)) (pop 'Lst ) 0)
                     Res0 (mapcar recurse Lst) )
                  (chain (mapcan 'fn (pairs Res0)))
                  (mapcar '((X) (list (car X) (+ Inc (cadr X))))
                     (mapcan pair Res0))) ) ) ) ) )

#put in *Leafs summary distance from node to all other nodes
#returns average distance between nodes and it's dispersion
(de process-tree (Lst)
   (balance '*Leafs (sort (fish str? Lst)) )
   (let (Avg 0 N 0)
      (for V (idx '*Leafs)
         (put V 'dist 0)
         (inc 'N) )
      (if (< N 2)
         '(N 0 0)
         (map-tree-pairs
            '((X Y D)
              (inc (prop (car (idx '*Leafs X)) 'dist) D)
              (inc (prop (car (idx '*Leafs Y)) 'dist) D)
              (nil (inc 'Avg D)) )
            Lst )
         (let NN (*/ N (dec N) 2)
            (list (setq Avg (/ Avg NN))
               (/ (sum num?
                     (map-tree-pairs
                        '((X Y D) (** (- Avg D) 2))
                        Lst ) )
                  NN 1.0 ) ) ) ) ) )

#read a tree from In file and put a some statistic into Out file,
#returns the elements having smallest summary distances to all other elements
(de process(In Out)
   (default Out (pack (or (glue "." (head -1 (split (chop In) "."))) In) ".dist") )
   (out Out
      (prinl
         (apply text
            (mapcar format
               (process-tree
                  (or (load-xml-tree In)
                     (load-fasta-tree In) ) )
               (circ *Scl) )
            "Average distance: @1^JDispersion: @2^J" )
         (text "Amount of elements @1^J^J" (length (idx '*Leafs)))
         "Summary distances:" )
      (for X (idx '*Leafs)
         (prinl (car X) " "
            (format (get X 'dist) *Scl) ) )
      (prinl)
      (let Min (mini '((X)(get X 'dist)) (idx '*Leafs))
         (prinl (text "The overall sum of distances for the representative sequence @1 is @2."
                   Min (format (get Min 'dist) *Scl) ) )
         Min ) ) )
