# Supplementary material for: Functional metagenomics of the thioredoxin superfamily
Source: J Biol Chem. 2021 Jan 14;296:100247. doi: 10.1074/jbc.RA120.016350 (PMC7949104; doi:10.1074/jbc.RA120.016350)
Supplement: Supplemental Table S1 [file mmc8.xlsx]

## Sheet: Sheet1
internal ID: internal identifier used in this study (arbitrarily assigned based on positions in a microwell plate)
blast bit score: bit score of blastp algorithm using mcl cluster representative 1 as subject and mcl cluster member as query
overall phylogenetic distance: sum of phylogenetic distance from all other cluster members, calculated based on UPGMA tress created by MAFFT
internal ID	gi accession	mcl cluster number	no. in cluster	blast bit score	overall phylog. distance	mcl cluster representative
E4	137293039	1	64	*	903.322	1
	142251831	1	69	194	903.483
	142758842	1	63	194	903.823
	138225383	1	67	191	903.322
	141094373	1	65	189	903.427
	142771407	1	66	189	903.68
	140948369	1	55	186	903.76
	135339189	1	68	185	903.483
	138797385	1	77	184	904.736
	138535525	1	56	183	903.76
	143562298	1	70	182	903.68
	135437383	1	72	182	905.789
	135345059	1	75	181	904.495
	135393309	1	76	181	904.495
	135456975	1	73	181	905.036
	141216388	1	74	179	904.599
	141372924	1	52	179	905.806
	140024299	1	53	179	905.927
	139646111	1	51	178	905.806
	138036946	1	79	177	904.349
	138169859	1	71	176	903.709
	136936886	1	59	176	905.776
	138685561	1	50	176	906.02
	139882334	1	58	175	906.544
	134397890	1	60	174	905.767
	135357008	1	54	174	906.24
	140770207	1	82	172	905.789
	137814657	1	80	170	905.75
	135419693	1	57	170	906.544
	141350767	1	81	168	905.75
	139799092	1	78	168	905.767
	142812580	1	83	167	905.703
	135960165	1	62	167	907.332
	137384460	1	61	162	907.332
	143534780	1	84	156	907.038
	139895903	1	117	155	911.161
	136451109	1	86	154	912.607
	136502886	1	87	153	912.607
	135984577	1	85	152	907.341
	135622829	1	116	150	911.161
	144067790	1	115	150	911.461
	144192132	1	109	147	911.336
	136358591	1	88	145	911.779
	136315274	1	110	144	911.336
	139422854	1	128	143	911.898
	138044337	1	112	142	911.164
	137013226	1	135	142	911.418
	134649624	1	130	140	911.769
	137272782	1	546	140	961.823
	139966741	1	118	139	911.226
	139725340	1	106	139	912.445
	142196948	1	108	138	911.218
	139159326	1	114	138	911.827
	135352030	1	129	138	911.952
	143686844	1	104	138	913.282
	135105455	1	111	137	912.657
	136135517	1	92	137	913.343
	142643453	1	547	136	961.551
	139859219	1	125	135	910.361
	142604216	1	105	135	912.445
	143944325	1	138	135	912.724
	135486637	1	122	134	910.357
	136625430	1	113	134	911.202
	135821013	1	127	134	911.898
	139705633	1	20	133	909.832
	140329384	1	120	133	910.849
	144139669	1	139	133	911.418
	134999621	1	94	133	914.09
	136757800	1	19	132	909.489
	140332119	1	124	132	910.286
	140329872	1	119	132	911.164
	139604300	1	161	132	915.887
	142829012	1	22	131	910.67
	138411883	1	96	131	912.376
	135808739	1	126	130	911.207
	143487721	1	99	130	912.473
	136881805	1	95	130	912.596
	137789228	1	8	129	909.768
	142936032	1	146	129	911.018
	139550584	1	134	129	912.511
	136674660	1	97	129	912.548
	139153994	1	93	129	914.09
	142412756	1	15	128	909.397
G5	135544395	1	35	128	911.059	2
	136665112	1	90	128	912.589
	137163878	1	103	128	913.758
	142678829	1	545	128	961.823
	138815888	1	9	127	909.768
	136917669	1	10	127	909.873
	135426866	1	141	127	910.509
	136063585	1	121	127	910.6
	135180164	1	24	127	910.67
	142613252	1	209	127	912.145
	138096681	1	132	127	912.359
	134377063	1	123	126	910.286
	139067679	1	207	126	912.145
	144217897	1	208	126	912.211
	134520423	1	98	126	912.376
	143226264	1	102	126	913.758
	141809874	1	214	126	954.354
	136704734	1	16	125	909.319
	136419961	1	31	125	910.07
	142032596	1	41	125	910.487
	143633771	1	26	125	910.943
	135328768	1	147	125	910.957
	143680403	1	193	125	911.346
	143862722	1	133	125	912.359
	142236253	1	48	125	912.724
	135238898	1	136	125	912.815
	137997929	1	13	124	909.163
	136602174	1	36	124	910.81
	142428657	1	37	124	910.873
	135311680	1	148	124	910.957
	142741611	1	140	124	911.018
	142715290	1	25	124	911.097
	134777461	1	89	124	912.589
	136560850	1	49	124	915.192
	143890370	1	544	124	962.909
	136718897	1	12	123	909.163
	142859573	1	14	123	909.397
	144182003	1	33	123	910.33
	134444583	1	149	123	911.906
	140239178	1	131	123	912.623
	138055246	1	107	123	914.772
	139809531	1	42	122	910.456
	136184388	1	254	122	912.424
	136490052	1	18	121	909.417
	142223296	1	11	121	909.485
	142040586	1	32	121	910.07
	142943846	1	143	121	910.509
	139764617	1	144	121	910.966
	136624911	1	204	121	928.732
	136339122	1	38	120	911.609
	140792469	1	554	120	959.802
	139925323	1	549	120	961.956
	136510304	1	45	119	911.776
	143944509	1	39	119	912.187
	135256965	1	137	119	912.815
	139218438	1	101	119	913.642
	135934316	1	156	119	951.725
	142168859	1	34	118	910.161
	140762839	1	243	118	911.502
	142434770	1	100	118	913.642
	143651403	1	202	118	914.774
	142545840	1	191	118	919.108
	134627289	1	160	118	951.863
	143935390	1	17	117	909.567
	144009923	1	23	117	911.097
	136053126	1	46	117	911.966
	141011836	1	200	117	914.358
	137953922	1	201	117	914.774
	141917660	1	5	117	914.965
	142161408	1	6	117	914.965
	142189822	1	835	117	986.301
	143984589	1	30	116	911.623
	142157626	1	4	116	912.529
	137271353	1	189	116	919.46
	143688586	1	162	116	935.061
	135580441	1	43	115	910.456
	140689685	1	142	115	910.566
	136226353	1	28	115	911.648
H11	142712172	1	44	115	911.776	3
	137171539	1	178	115	923.631
	142573838	1	145	114	910.645
	134789520	1	7	114	911.132
	144190237	1	40	114	911.966
	141089466	1	194	114	913.419
	142564044	1	190	114	919.053
	142931114	1	179	114	923.631
	142031865	1	169	114	924.13
	143851577	1	176	114	924.208
	137169741	1	180	114	924.251
	135218257	1	330	114	928.314
	134508357	1	158	114	951.636
	138552308	1	157	114	951.725
	140771953	1	159	114	951.855
	136785925	1	27	113	911.804
	144178222	1	253	113	912.562
	140270168	1	206	113	914.929
	139622210	1	152	113	951.906
	136720867	1	21	112	910.349
	142601885	1	257	112	911.346
	142571003	1	187	112	919.333
	134929789	1	239	111	910.659
	134809742	1	227	111	911.75
	143075741	1	228	111	911.75
	137091022	1	150	111	911.906
	141928955	1	334	111	915.192
	136032655	1	235	110	910.219
	134673217	1	236	110	910.346
	143151416	1	232	110	910.538
	137022882	1	248	110	912.072
	143559664	1	205	110	915.028
	142356623	1	312	110	915.212
	143952164	1	47	110	915.245
	143903528	1	315	110	915.548
	142637801	1	192	110	919.053
	142352694	1	293	110	933.512
	134594160	1	291	110	933.55
	139159199	1	218	110	951.877
	135981516	1	153	110	952.077
	140882296	1	220	110	953.168
	134898765	1	222	110	954.334
	136366887	1	540	110	961.819
	140310536	1	550	110	962.649
	137284831	1	245	109	911.181
	135600519	1	29	109	911.623
	142964802	1	195	109	913.419
	144164493	1	301	109	918.304
	142568945	1	188	109	919.333
	140824115	1	155	109	951.636
	142610967	1	185	109	952.633
	136140864	1	221	109	953.519
	140771108	1	229	108	910.74
	135855718	1	242	108	910.788
	143990752	1	226	108	911.04
	143605503	1	210	108	911.132
	135740083	1	223	108	911.238
	135700874	1	198	108	913.12
	136550570	1	472	108	955.316
	143041410	1	538	108	961.645
	135509962	1	543	108	962.909
	140792844	1	91	107	904.736
	135858067	1	244	107	910.435
	142955004	1	237	107	910.676
	142981942	1	238	107	910.676
	142081171	1	310	107	914.959
	135197911	1	337	107	915.887
	143872022	1	299	107	918.636
	142608793	1	275	107	920.947
	140108316	1	164	107	923.672
	135779090	1	170	107	924.057
	142380840	1	175	107	924.208
	136096092	1	270	107	927.399
	136013870	1	294	107	933.143
F12	134462067	1	217	107	951.88	4
	143129200	1	154	107	951.906
	134361257	1	215	107	951.907
	141249050	1	184	107	952.633
	142744168	1	553	107	959.721
	135675894	1	230	106	910.627
	137446723	1	199	106	913.12
	143946353	1	197	106	913.199
	144038616	1	177	106	923.7
	143096628	1	167	106	924.11
	142551575	1	183	106	952.278
	142632810	1	552	106	959.721
	144069553	1	224	105	911.04
	139194989	1	246	105	911.181
	136780505	1	251	105	911.455
	144054848	1	250	105	911.455
	137759150	1	314	105	915.016
	136531484	1	304	105	915.399
	139442870	1	305	105	915.464
	142026167	1	276	105	920.947
	134966435	1	168	105	924.11
	136397429	1	327	105	928.579
	135929899	1	216	105	951.877
	136023061	1	182	105	952.278
	136232915	1	329	105	953.514
	136013150	1	539	105	961.645
	136856186	1	541	105	961.755
	134869335	1	249	104	912.072
	139465663	1	196	104	913.306
	136537993	1	309	104	915.416
	134968161	1	255	104	917.505
	143663669	1	269	104	927.327
	137415269	1	241	103	910.788
	142361518	1	311	103	914.959
	142357367	1	303	103	915.38
	143883430	1	317	103	919.422
	143542093	1	281	103	921.668
	138101893	1	165	103	923.716
	142451854	1	166	103	923.716
	142081433	1	173	103	924.093
	135621378	1	181	103	925.839
	138736066	1	268	103	927.327
	143638617	1	278	103	927.571
	140734754	1	267	103	927.764
	138892743	1	186	103	952.415
	134767157	1	234	102	910.219
	142140939	1	240	102	910.881
	143977647	1	225	102	910.945
	142913946	1	203	102	912.657
	141013307	1	258	102	913.444
	141163088	1	259	102	913.444
	137737028	1	313	102	915.212
	135271483	1	324	102	915.361
	139172998	1	354	102	960.935
	134964534	1	256	101	912.509
	136580226	1	306	101	915.38
	144192656	1	265	101	916.311
	136541018	1	318	101	919.422
	134772031	1	274	101	921.159
	139419298	1	171	101	924.057
	143822744	1	277	101	927.571
	135674984	1	331	101	928.314
	143373163	1	333	101	928.732
	141887896	1	356	101	954.516
	136681165	1	231	100	910.584
	143332665	1	316	100	915.416
	136295573	1	264	100	920.338
	143716630	1	325	100	920.426
	136050144	1	212	100	921.085
	137600819	1	172	100	924.078
	143336229	1	292	100	933.512
	143325189	1	297	100	933.851
	143744153	1	385	100	953.5
	137026788	1	473	100	955.357
	136189235	1	302	99.8	917.656
	134841274	1	342	99.8	925.85
	138509288	1	551	99.8	962.649
	142089401	1	263	99.4	917.524
	143912767	1	332	99.4	917.524
	142581266	1	271	99.4	921.159
	144039138	1	353	99.4	960.963
	138188196	1	211	99	911.208
	135950504	1	326	99	920.426
	143337455	1	296	99	933.791
	136762887	1	163	98.6	924.034
	137736033	1	424	98.2	979.664
	142173379	1	300	97.8	918.304
	135107164	1	319	97.8	919.458
	141189563	1	392	97.8	953.676
	143000555	1	233	97.4	910.584
	140888508	1	260	97.4	917.37
	135441617	1	247	97.1	913.566
	142494201	1	343	97.1	925.85
	143343579	1	295	97.1	933.791
	142010302	1	344	96.7	925.79
	134548265	1	252	95.9	911.63
	135921515	1	261	95.9	917.37
	136494658	1	308	95.5	915.478
	138322365	1	280	95.1	922.053
	143197482	1	386	95.1	953.5
E1	139525871	1	382	94.7	951.932	5
	136027007	1	272	94.4	920.954
	137958367	1	383	94.4	953.55
	137352240	1	336	94.4	954.354
	135241354	1	477	94.4	956.588
	140927859	1	279	94	922.488
	142879578	1	373	94	950.932
	139550681	1	390	94	953.514
	137111297	1	489	93.6	911.769
	142567536	1	273	93.6	920.954
	136405421	1	886	93.6	953.537
	134692696	1	266	93.2	917.505
	140240507	1	286	93.2	922.397
	142717444	1	174	93.2	924.078
	136731613	1	370	92.8	951.04
	143770599	1	726	92.8	953.03
	135223284	1	478	92.8	956.588
	142494851	1	599	92.8	963.075
	136727713	1	369	92.4	951.04
	139112650	1	307	92	915.478
	135344739	1	350	92	922.905
	137563706	1	381	92	951.421
	143964871	1	423	92	979.664
	142597885	1	285	91.7	922.053
	143883231	1	298	91.7	933.743
	143287882	1	371	91.7	950.898
	144155964	1	321	91.7	952.417
	142819783	1	352	91.7	960.935
	142030402	1	339	91.3	921.9
	134400968	1	469	91.3	923.799
	143058243	1	372	91.3	950.898
	136708194	1	380	91.3	951.421
	134538717	1	345	90.9	926.074
	142249411	1	288	90.9	932.762
	144142504	1	323	90.9	952.671
	144122284	1	729	90.5	947.237
	138363364	1	391	90.5	953.731
	139745432	1	213	90.1	912.954
	142192262	1	474	90.1	955.443
	142150916	1	351	90.1	961.262
	135213470	1	347	89.7	935.061
	142003886	1	322	89.4	952.329
	144182102	1	320	89.4	952.329
	135279887	1	283	89.4	953.559
	135238570	1	338	89	915.969
	135298160	1	598	89	963.693
	137617092	1	375	88.6	951.439
	142066220	1	388	88.6	953.732
	143247776	1	771	88.6	959.514
	141392757	1	368	88.2	951.164
	143948837	1	384	88.2	953.55
	140454097	1	387	88.2	953.732
	143316870	1	341	87.8	921.936
	143133059	1	219	87.8	952.125
	140173293	1	349	87.4	954.708
	144022586	1	393	87	953.676
	135236184	1	482	87	956.697
	134470896	1	644	86.7	960.542
	138416174	1	471	86.3	955.316
	141029232	1	355	85.5	954.516
	142036287	1	894	85.5	960.542
	134680180	1	420	85.1	979.749
	134588096	1	460	85.1	982.793
	142489767	1	490	84.7	928.579
	134937261	1	488	84.7	952.65
	135304489	1	284	84.7	953.559
	135016176	1	770	84.7	959.514
	142226972	1	287	84.3	933.143
	135239599	1	348	84.3	953.415
	141878106	1	555	84.3	959.938
	135294956	1	730	84.3	973.257
F3	135374423	1	378	84	953.179	6
	140802865	1	379	84	953.214
	136150777	1	614	84	962.547
	136175974	1	597	84	963.693
	135309498	1	340	83.6	921.936
	135394457	1	451	83.6	978.676
	142206884	1	608	83.6	985.342
	144160384	1	360	83.2	952.346
	143316154	1	389	83.2	953.554
	136163757	1	803	83.2	957.493
	143032301	1	376	82.8	951.323
	136543541	1	357	82.8	952.438
	142244873	1	441	82.8	979.134
	138953400	1	457	82.8	982.403
	136133288	1	498	82.4	978.612
	136276396	1	468	82	923.829
	143550117	1	374	82	951.323
	136596435	1	362	82	953.458
	136470962	1	480	82	956.257
	136563230	1	676	82	962.982
	142196616	1	417	82	980.273
	135106252	1	494	81.6	939.878
	142454450	1	481	81.6	956.486
	136116257	1	429	81.6	979.034
	144031541	1	443	81.6	979.796
	142036895	1	427	81.6	980.169
	143742210	1	461	81.6	982.793
	135069825	1	346	81.3	935.741
	136694769	1	363	81.3	953.458
	135222995	1	499	81.3	986.133
	135541453	1	470	80.9	955.075
	143285213	1	783	80.9	959.143
	142800924	1	548	80.9	961.551
	143219600	1	435	80.9	978.91
	143376860	1	359	80.5	952.346
	135070976	1	361	80.5	953.03
	142304697	1	587	80.5	955.589
	136510946	1	625	80.5	959.471
	143526057	1	432	80.5	980.232
	136636713	1	425	80.5	980.474
	136514953	1	534	80.1	928.541
	143699023	1	290	80.1	933.081
	140956140	1	366	80.1	955.12
	143341938	1	613	80.1	962.547
	144208627	1	447	80.1	978.308
	135358868	1	428	80.1	979.034
	142975540	1	442	79.7	979.134
	136764123	1	444	79.7	979.796
	141833510	1	422	79.7	979.929
	135310112	1	282	79.3	953.536
	135089537	1	912	79.3	958.622
	135350235	1	603	79	954.62
	136025064	1	409	79	976.577
	141740711	1	645	78.6	942.589
	144155444	1	970	78.6	952.596
	142805046	1	475	78.6	956.466
	135174726	1	776	78.6	958.622
	138207407	1	491	78.6	959.152
	135885471	1	632	78.2	957.486
	142906810	1	436	78.2	978.934
	136517811	1	430	78.2	979.184
	143093837	1	419	78.2	979.749
	141822246	1	467	77.8	923.799
	142310282	1	335	77.8	928.642
	137773665	1	483	77.8	942.21
	134558309	1	395	77.8	958.981
	136246450	1	449	77.8	978.006
	136173484	1	479	77.4	956.257
	139962357	1	731	77.4	973.257
	142436611	1	410	77.4	977.568
	136263176	1	450	77.4	978.006
	135549769	1	446	77.4	978.142
	139538710	1	421	77.4	978.612
	142622321	1	439	77.4	979.303
	142998058	1	418	77.4	979.765
	143307116	1	456	77.4	982.963
	135372732	1	365	76.6	955.12
	136550488	1	781	76.6	959.185
	143997986	1	416	76.6	980.14
	135445377	1	426	76.6	980.169
	142079988	1	458	76.6	982.403
	142619606	1	486	76.3	942.21
	136389383	1	452	76.3	978.676
	135359047	1	606	76.3	985.177
	140143087	1	611	75.9	931.415
	143742903	1	396	75.9	958.863
	136778051	1	536	75.9	970.679
	135319099	1	408	75.9	976.577
	144140794	1	496	75.5	939.858
	137712255	1	399	75.5	958.863
	134900465	1	406	75.5	976.538
	139210795	1	601	75.1	928.693
	143947835	1	485	75.1	941.77
	135513857	1	646	75.1	942.589
	134920819	1	633	75.1	957.486
	136767663	1	777	75.1	958.697
	135865826	1	405	75.1	976.538
	134943431	1	566	74.7	952.634
	139682893	1	487	74.7	952.65
	135942416	1	401	74.7	959.379
	138606776	1	542	74.7	962.069
	142627472	1	448	74.7	978.418
	142709103	1	463	74.7	979.021
	142192269	1	466	74.7	979.929
	136649391	1	484	74.3	941.77
	136521156	1	394	74.3	958.899
	136721817	1	769	74.3	959.313
	135845922	1	440	74.3	979.279
	142310244	1	455	74.3	982.735
	143293953	1	459	74.3	982.819
C5	143943928	1	638	73.9	959.933	7
	135124456	1	640	73.9	960.384
	144060153	1	607	73.9	985.177
	135257638	1	364	73.6	952.352
	136829649	1	604	73.2	954.62
	135204511	1	780	73.2	959.139
	135214853	1	402	73.2	962.945
	135464157	1	778	73.2	963.038
	142047247	1	609	73.2	985.914
	143027041	1	635	72.8	958.634
	144169570	1	775	72.8	958.845
	136676351	1	617	72.8	959.369
	142314141	1	397	72.8	959.379
	138964162	1	736	72.8	962.461
	142075567	1	434	72.8	978.91
	136906943	1	570	72.4	955.039
	136669525	1	639	72.4	960.405
	135229588	1	595	72.4	960.916
	142300860	1	437	72.4	979.401
	141152998	1	367	72	928.495
	135036691	1	679	72	947.141
	143195203	1	630	72	957.106
	144138787	1	786	72	962.461
	142924592	1	407	72	976.594
	144001733	1	377	71.6	951.824
	136664107	1	433	71.6	978.934
	135557854	1	568	71.2	952.22
	141010817	1	358	71.2	952.438
	142041235	1	476	71.2	956.466
	140598250	1	623	71.2	959.466
	143120763	1	398	71.2	959.736
	143951763	1	634	70.9	957.337
	136725131	1	637	70.9	959.933
	136534395	1	528	70.9	962.797
	142187210	1	404	70.9	977.536
	140877348	1	612	70.5	931.451
	135061013	1	497	70.5	939.858
	135845483	1	627	70.5	957.154
	138710322	1	492	70.5	959.152
	142220991	1	641	70.5	960.384
	142801164	1	453	70.5	980.53
	139856727	1	526	70.1	963.064
	142668856	1	431	70.1	979.563
	140975064	1	610	69.7	922.087
	135243755	1	615	69.7	942.468
	142384114	1	628	69.7	957.154
	142163834	1	620	69.7	959.135
	136138625	1	626	69.7	962.939
	142138468	1	411	69.7	977.536
	136161415	1	837	69.7	986.235
	135391250	1	565	69.3	952.22
	136668062	1	802	69.3	957.493
	134338997	1	621	69.3	959.3
	142419080	1	618	69.3	959.423
	138038761	1	413	69.3	977.568
	142967709	1	462	69.3	979.021
	136383595	1	328	68.9	922.397
	139429365	1	564	68.9	952.934
	141773267	1	563	68.9	954.894
	142180964	1	619	68.9	959.135
	136425819	1	782	68.9	959.185
	142131355	1	464	68.9	978.926
	135529547	1	262	68.6	912.424
	142165674	1	728	68.6	947.141
	140179817	1	569	68.6	952.558
	142717914	1	573	68.6	952.645
	141370539	1	785	68.6	961.923
	142191344	1	727	68.6	963.038
	142193284	1	787	68.6	985.709
	136479621	1	671	68.2	931.415
	142848363	1	636	68.2	958.233
	134592218	1	735	68.2	969.896
	140062367	1	445	68.2	979.279
	142314358	1	438	68.2	979.375
	134450173	1	400	67.8	959.736
	142629806	1	889	67.8	978.161
	142821825	1	561	67.4	954.89
	142864562	1	629	67.4	957.106
	136576083	1	779	67.4	958.831
	141726550	1	414	67.4	978.075
	136541100	1	616	67	942.468
	135863815	1	567	67	952.247
D4	142888794	1	579	67	952.712	8
	135383769	1	562	67	954.89
	135326134	1	560	67	954.894
	144139229	1	788	67	985.709
	144072972	1	581	66.6	952.881
	136932238	1	572	66.6	955.039
	135275148	1	675	66.6	962.939
	138601737	1	575	66.2	952.634
	136677104	1	576	66.2	953.892
	135960493	1	574	65.9	952.502
	135900947	1	531	65.9	955.529
	139768255	1	784	65.9	962.375
	144125878	1	981	65.9	985.773
	136526862	1	642	65.5	960.736
	136168611	1	529	65.5	962.797
	136306473	1	495	65.1	939.878
	134655250	1	759	65.1	955.689
	136806910	1	790	65.1	959.432
	136746550	1	582	64.7	952.881
	139576401	1	622	64.7	959.369
	135118135	1	624	64.7	959.698
	143363169	1	814	64.7	973.586
	135686000	1	571	64.3	952.334
	136853350	1	578	64.3	953.951
	135446084	1	732	64.3	955.779
	134863597	1	465	64.3	978.926
	136543542	1	833	64.3	986.859
	143710311	1	834	64.3	986.915
	140172911	1	584	63.5	953.951
	144032378	1	577	63.2	953.892
	135421567	1	757	63.2	964.115
	142171306	1	412	63.2	977.685
	142251172	1	289	62.8	932.762
	136176352	1	737	62.8	962.581
	144176834	1	403	62.8	977.464
	136507252	1	605	62.8	986.153
	136742904	1	643	62.4	960.736
	136769343	1	506	62.4	969.677
	136782128	1	535	62.4	970.651
	141734676	1	789	62.4	985.771
	137561461	1	590	62	955.982
	135769150	1	815	62	963.182
	138269322	1	888	62	978.142
	134660687	1	600	61.6	953.253
	135929745	1	758	61.6	955.689
	144155908	1	415	61.2	980.232
	135836122	1	831	61.2	987.169
	140982458	1	520	60.8	960.985
	138736992	1	512	60.8	970.2
	135549891	1	454	60.8	982.735
	138520852	1	678	60.5	953.707
	136446323	1	524	60.1	961.6
	137672296	1	556	60.1	961.878
	138866358	1	978	60.1	968.036
	138378695	1	868	60.1	973.896
	143863892	1	768	59.7	959.522
	144115450	1	828	59.7	979.83
	141378659	1	887	59.3	953.214
	136597840	1	806	59.3	962.735
	143873661	1	505	59.3	969.565
	142261986	1	917	59.3	987.778
	139437648	1	791	58.9	935.741
	136342702	1	756	58.9	964.115
	138626856	1	517	58.5	959.324
	134926745	1	809	58.5	976.416
H2	135289905	1	980	58.2	962.733	9
	136098721	1	513	58.2	963.182
	144081560	1	746	58.2	963.935
	138167909	1	511	58.2	970.2
	136509320	1	685	58.2	972.96
	136182655	1	672	57.8	960.235
	144191113	1	493	57.4	940.12
	141865453	1	580	57.4	952.712
	136517977	1	647	57.4	971.327
	142968027	1	583	57	952.558
	144038759	1	588	57	955.826
	143106819	1	631	57	957.523
	139298438	1	749	57	964.167
	136583336	1	519	56.6	959.503
	144001070	1	518	56.6	959.947
	143350182	1	530	56.6	962.825
	142455846	1	667	56.6	971.066
	139255558	1	920	56.6	989.11
	137519027	1	589	56.2	960.916
	136158780	1	665	56.2	970.577
	143336310	1	891	55.8	961.181
	134876882	1	906	55.8	963.718
	143015568	1	504	55.8	969.565
	136817709	1	658	55.8	970.209
	143044442	1	508	55.8	970.598
	136593903	1	773	55.8	980.582
	136293409	1	928	55.8	989.167
	143102795	1	516	55.5	959.399
	137536239	1	890	55.5	959.503
	142891540	1	557	55.5	961.878
	141155503	1	829	55.5	979.84
	134884628	1	151	55.1	953.351
	142559338	1	747	55.1	963.935
	139072174	1	748	55.1	964.167
	134480813	1	655	55.1	970.396
	136145165	1	669	55.1	971.086
	143294551	1	522	54.7	961.389
	136469716	1	915	54.7	962.646
	134331632	1	514	54.3	959.187
	136589840	1	706	54.3	964.391
	142161042	1	739	54.3	969.754
	136173249	1	951	54.3	986.859
	141285663	1	521	53.9	960.985
	136380148	1	950	53.9	963.189
	136392153	1	754	53.9	963.995
	135236648	1	670	53.9	964.477
	136775907	1	537	53.9	970.679
	136371037	1	559	53.5	962.07
	136601486	1	527	53.5	963.064
	137781236	1	533	53.5	963.252
	139214957	1	509	53.5	969.99
	136855446	1	934	53.5	989.318
	143936581	1	683	53.1	962.51
	136568267	1	801	53.1	963.142
	136913872	1	938	53.1	980.574
	140229408	1	666	52.8	971.467
	139223529	1	677	52.8	979.401
	142198403	1	792	52.8	985.674
	134849486	1	586	52.4	959.285
	139213126	1	719	52.4	972.999
	134401365	1	916	52.4	987.778
	138067851	1	602	52	953.253
	143040768	1	721	52	960.11
	139989839	1	805	52	962.603
	144145291	1	907	52	969.754
	136321423	1	558	51.6	961.93
	137727729	1	947	51.6	962.49
	135201726	1	745	51.6	963.972
	138323071	1	656	51.6	970.209
	136481679	1	680	51.6	972.935
	134629043	1	843	51.6	979.972
	144010621	1	743	51.2	963.987
	136306269	1	652	51.2	969.654
	143122535	1	663	51.2	970.38
	135826990	1	661	51.2	970.53
	136779690	1	971	51.2	985.914
	135842581	1	686	50.8	963.718
	137751700	1	501	50.8	969.059
	135345313	1	664	50.8	970.38
	143831872	1	668	50.8	971.066
	137768539	1	682	50.8	972.588
	143098141	1	515	50.4	959.187
	136785541	1	684	50.4	962.49
	140195235	1	804	50.4	962.811
	142659015	1	750	50.4	964.206
	138617912	1	503	50.4	969.413
	138181661	1	657	50.4	970.504
	137778883	1	723	50.4	972.339
	140679526	1	795	50.4	978.781
	141769116	1	592	50.1	961.898
	137006862	1	979	50.1	966.543
	138530659	1	977	50.1	968.036
	134315396	1	510	50.1	969.99
	136151871	1	523	49.7	961.389
	143533807	1	968	49.7	963.402
	144090238	1	654	49.7	970.413
E7	139111483	1	937	49.7	972.809	10
	136472809	1	844	49.7	979.914
	136152892	1	648	49.3	970.577
	136372058	1	807	49.3	973.213
	143167668	1	797	49.3	978.742
	138940746	1	714	48.9	972.339
	137413515	1	715	48.9	972.742
	137717187	1	897	48.9	973.045
	140848875	1	799	48.9	979.322
	136530242	1	851	48.9	979.734
	134584690	1	900	48.5	972.879
	141833855	1	967	48.5	973.896
	135174787	1	918	48.5	986.301
	135390471	1	832	48.5	987.169
	136370533	1	593	48.1	961.898
	136147283	1	532	48.1	963.252
	142765349	1	796	48.1	978.742
	143264704	1	800	48.1	980.481
	136418818	1	673	48.1	986.153
	135794416	1	751	47.8	965.076
	138441645	1	856	47.8	989.167
	136578783	1	3	47.4	963.686
	137909613	1	818	47.4	964.138
	140028940	1	819	47.4	965.015
	136180176	1	502	47.4	969.059
	135638425	1	653	47.4	970.413
	135151350	1	798	47.4	978.833
	134802436	1	982	47.4	979.83
	144028543	1	914	47	962.603
	141984195	1	724	47	963.739
	137770122	1	500	47	969.743
	137734904	1	720	47	972.999
	135670120	1	853	47	980.209
	144188234	1	827	46.6	962.183
	136069130	1	964	46.6	980.211
	141101067	1	899	46.2	972.879
	140020266	1	702	46.2	975.203
	135878344	1	927	46.2	989.134
	138253051	1	895	45.8	962.002
	143102083	1	974	45.8	966.094
	136837160	1	662	45.8	970.53
	136463905	1	660	45.8	970.67
	136659271	1	898	45.4	962.574
	135529018	1	674	45.4	964.138
	142468928	1	651	45.4	969.543
	138118126	1	958	45.4	979.868
	136446770	1	911	45.1	958.845
	142119688	1	896	45.1	962.002
	136330621	1	716	45.1	972.742
	140259160	1	848	45.1	973.247
	134999734	1	725	45.1	980.406
	143353138	1	1008	45.1	984.697
	144175071	1	793	45.1	985.674
	136843538	1	733	44.7	964.178
	135064658	1	991	44.7	975.752
	136081171	1	909	44.3	963.234
	134790756	1	972	44.3	964.669
	136419348	1	659	44.3	971.246
	136575416	1	681	44.3	972.588
	143421852	1	688	44.3	974.944
	135366643	1	591	43.9	956.234
	135279201	1	824	43.9	977.796
	140602831	1	849	43.9	980.16
	140950648	1	892	43.5	955.023
	136580032	1	1	43.5	963.716
	135281708	1	990	43.5	980.406
	143876590	1	774	43.5	980.572
	134772367	1	594	43.1	962.07
	135378469	1	691	43.1	974.988
	136351322	1	904	43.1	975.038
	136485574	1	825	43.1	977.711
	134982405	1	985	43.1	979.976
	136841247	1	507	42.7	970.598
	136617948	1	772	42.7	971.726
	140400465	1	808	42.7	973.213
	136405054	1	738	42.7	973.786
	142672521	1	687	42.7	974.944
	134656531	1	864	42.7	977.465
A3	136096735	1	850	42.7	980.112	11
	138016590	1	761	42.4	964.858
	135835968	1	930	42.4	980.046
	136171759	1	525	42	961.802
	139872354	1	839	42	989.11
	138033869	1	585	41.6	954.031
	136378512	1	705	41.6	963.135
	143723397	1	649	41.6	969.543
	136887369	1	935	41.6	980.47
	135778167	1	753	41.2	964.275
	144020491	1	760	41.2	964.858
	139084626	1	718	41.2	973.336
	137847878	1	696	41.2	975.372
	135892495	1	925	41.2	980.361
	142495599	1	794	41.2	985.976
	135420862	1	878	41.2	988.227
	138188937	1	838	41.2	989.151
	136478469	1	734	40.8	965.076
	142691078	1	701	40.8	975.203
	138093290	1	963	40.8	977.465
	136486949	1	989	40.8	980.182
	136220743	1	852	40.8	980.209
	141993190	1	893	40.4	961.967
	136869389	1	755	40.4	963.995
	136563484	1	855	40.4	980.055
	135946815	1	931	40.4	980.204
	136835043	1	596	40	962.638
	139484818	1	762	40	973.263
	143906355	1	689	40	974.865
	134946656	1	690	40	975.023
	139435707	1	717	39.7	973.168
	142010078	1	700	39.7	975.489
	144205157	1	1019	39.3	973.857
	136462039	1	902	39.3	974.306
	136111381	1	861	39.3	980.118
	142358811	1	941	39.3	980.182
	138907630	1	830	39.3	980.476
	134993951	1	1013	39.3	989.092
	140988544	1	767	38.9	961.637
	136502223	1	742	38.9	963.234
	136794228	1	650	38.9	969.72
	136548570	1	693	38.9	975.119
	136451878	1	842	38.9	979.856
	135005697	1	876	38.9	989.092
	140401181	1	763	38.5	964.477
	144223517	1	692	38.5	975.284
	139726163	1	986	38.5	979.976
	135563081	1	929	38.5	980.046
	136131259	1	903	38.1	974.48
	136373985	1	872	37.7	963.397
	138442656	1	1012	37.7	979.914
	136893825	1	871	37.4	963.397
	143926189	1	707	37.4	964.669
	143466636	1	841	37.4	979.856
	142482222	1	997	37.4	980.112
	134666684	1	1001	37.4	980.363
	136536975	1	908	37	963.18
	142043191	1	880	37	972.76
	135274557	1	873	37	975.774
	136736718	1	973	37	980.447
	136004609	1	857	37	989.148
	136371930	1	811	36.6	961.968
	143084674	1	740	36.6	963.18
	136508649	1	694	36.6	975.284
	135548535	1	823	36.6	977.746
	143699911	1	752	36.2	964.275
	142355063	1	874	36.2	973.468
	140127576	1	901	36.2	974.306
	141037168	1	845	36.2	979.01
	140393831	1	859	36.2	980.101
	136214379	1	813	35.8	962.216
	138022837	1	695	35.8	975.146
	142501912	1	924	35.8	979.868
	135998320	1	877	35.8	980.445
	142838343	1	885	35.8	980.481
	136385022	1	821	35.8	989.366
	142016911	1	741	35.4	963.374
	143895504	1	846	35.4	979.199
	140114576	1	810	35	962.305
	135100890	1	905	35	964.391
	136791013	1	704	35	976
	139224813	1	881	35	976.956
	140230569	1	975	35	980.245
	136688226	1	1011	35	980.308
	140993338	1	919	35	985.877
	135579543	1	812	34.7	961.968
	134657382	1	998	34.7	969.896
	140647853	1	697	34.7	975.372
F1	142035511	1	713	34.3	966.045	12
	139159467	1	953	34.3	979.01
	137921696	1	1022	34.3	980.138
	136180413	1	940	34.3	980.182
	142521378	1	994	34.3	980.301
	136293407	1	913	34.3	989.148
	136461180	1	699	33.9	975.375
	142427949	1	983	33.9	978.628
	136488180	1	1025	33.9	978.773
	136597246	1	960	33.9	980.055
	136599950	1	708	33.5	964.328
	134879512	1	703	33.5	975.268
	141011509	1	863	33.5	977.718
	137752142	1	1032	33.5	980.418
	144071926	1	883	33.5	984.662
	139394088	1	744	33.1	963.519
	140058828	1	722	33.1	973.38
	136623730	1	1039	33.1	980.3
	140758366	1	867	33.1	989.166
	137813946	1	698	32.7	975.417
	136166587	1	1044	32.7	976.923
	141295003	1	961	32.7	980.029
	143376751	1	1010	32.3	968.521
	136312804	1	999	32.3	976.923
	136103335	1	1063	32.3	980.3
	136914292	1	1040	32.3	980.452
	143371649	1	764	32	969.403
	143746656	1	822	32	975.912
	143933796	1	1000	32	980.138
	142610429	1	1004	32	980.301
	136650861	1	1036	31.6	960.235
	143379613	1	976	31.6	970.688
	140731541	1	992	31.6	976.998
	136159244	1	1007	31.6	989.134
	143367693	1	866	31.2	977.713
	136455859	1	921	31.2	979.492
	143890557	1	858	31.2	980.197
	136439821	1	2	30.8	963.686
	134593070	1	1009	30.8	968.253
	138322356	1	840	30.8	979.883
	136513616	1	932	30.8	980.118
	141784158	1	1034	30.8	980.16
	136496246	1	987	30.8	980.269
	144038656	1	1020	30.8	1030.3
	135262471	1	870	30.4	975.752
	139089086	1	860	30.4	980.35
	136217197	1	993	30.4	980.477
	136611143	1	954	30	979.225
	144187761	1	836	30	980.418
	136153657	1	820	29.6	965.015
	143375979	1	1015	29.6	968.253
	136174413	1	996	29.6	971.186
	134366295	1	923	29.6	979.854
	139083839	1	995	29.3	970.688
	143862491	1	984	29.3	978.628
	136534709	1	922	29.3	979.218
	136540358	1	869	29.3	980.47
	136612464	1	816	28.9	964.098
	143898142	1	879	28.9	972.76
	134783980	1	1048	28.9	973.143
	140997214	1	1051	28.9	973.468
	143897696	1	875	28.9	976.416
	134377717	1	1041	28.9	980.534
	140134206	1	709	28.9	981.212
	136694714	1	1006	28.5	966.045
	143355848	1	949	28.5	969.34
	136621636	1	1024	28.5	979.132
	136989713	1	882	28.5	980.409
	136026647	1	936	28.5	980.836
	142862463	1	1046	28.1	972.942
	138568645	1	966	27.7	969.87
	135355322	1	847	27.7	979.199
	143233338	1	1002	27.7	979.369
	136755844	1	1064	27.7	980.138
	135194330	1	862	27.7	980.35
	141808170	1	939	27.3	980.574
	136572501	1	1023	26.9	969.05
	134377816	1	1016	26.9	969.109
	136439858	1	1027	26.9	969.196
	134500262	1	926	26.9	980.285
	144007140	1	817	26.6	964.098
	136192951	1	965	26.6	979.811
	142030373	1	1017	26.2	973.143
	136391842	1	933	26.2	980.307
	139858141	1	1026	25.8	970.05
G10	136582819	1	1028	25.4	969.34	13
	143405093	1	955	25	979.282
	144022449	1	1003	25	979.734
	143812264	1	1035	25	980.308
	137101917	1	710	24.6	970.987
	141264203	1	962	24.6	980.029
	135799951	1	854	24.6	980.361
	142879514	1	944	24.6	984.735
	137122037	1	712	23.9	970.937
	134326883	1	1037	23.9	972.942
	137980915	1	1030	23.9	979.225
	135340076	1	959	23.9	980.285
	134966737	1	952	23.9	981.121
	138517839	1	711	23.5	970.937
	138310490	1	1042	23.5	973.041
	136607709	1	1021	23.1	977.781
	136808610	1	957	23.1	979.411
	142935114	1	956	23.1	979.411
	136478129	1	1038	23.1	980.452
	134498681	1	884	21.9	980.245
	134473055	1	910	21.9	980.256
	136435964	1	943	21.9	984.735
	134390915	1	1061	21.6	980.836
	143314091	1	942	21.6	984.662
	139863545	1	1052	19.6	980.204
	135946523	1	945	19.6	984.747
	144215169	1	1065	18.1	973.381
	137210808	1	1060	17.3	972.809
	142998872	1	1055	16.2	979.369
	136893261	1	1062	14.6	975.912
	144047550	1	1053	14.6	981.212
	138386015	1	969	13.9	973.883
	142220665	1	1043	12.3	977.781
	134600227	1	766	11.9	972.482
	142196638	1	1059	11.9	973.409
	142875745	1	1057	11.5	973.409
	136749539	1	1054	11.5	980.101
	138304890	1	1005		968.36
	143338655	1	1018		968.36
	134591099	1	1014		968.462
	136147516	1	1031		969.05
	136462424	1	948		969.333
	136537579	1	1047		969.333
	143269237	1	1029		971.125
	143555551	1	1045		971.125
	143858965	1	1033		972.194
	143970551	1	1049		972.194
	140550022	1	765		972.482
	136400277	1	988		972.835
	135239717	1	826		977.711
	142252326	1	946		977.728
	143646237	1	1058		977.728
	142056944	1	865		977.84
	135478132	1	1056		980.307
	139729627	1	1050		980.572
B5	135911028	2	195	*	660.599	1
	143128537	2	194	151	660.651
	142969649	2	185	150	660.599
	136546436	2	197	149	660.745
	137015560	2	190	147	660.691
	135675933	2	196	146	660.748
	136539321	2	189	146	660.808
	136597265	2	193	144	660.625
	138658289	2	374	143	660.941
	143503826	2	187	143	660.941
	139767544	2	203	143	661.217
	134448703	2	200	141	660.888
	139146107	2	191	140	660.625
	139894428	2	198	139	663.04
	142743175	2	199	138	661.217
	142646799	2	202	138	661.343
	136410332	2	206	138	661.976
	143227453	2	192	137	660.691
	138251836	2	92	137	661.187
	136895400	2	207	137	661.343
	139452326	2	201	137	661.395
	141730233	2	188	137	661.426
	143233662	2	205	136	660.888
	137904693	2	186	136	661.028
	141725583	2	204	135	660.743
	139283829	2	367	134	660.925
	142764823	2	180	134	665.754
	138215678	2	179	128	665.742
	143076529	2	208	127	664.576
	137147992	2	330	127	665.742
	142225934	2	212	127	677.725
	140685433	2	405	126	665.909
	142990688	2	184	125	665.987
	142682184	2	500	124	662.309
	143475857	2	688	124	662.515
	136012374	2	384	124	665.038
	134400259	2	234	124	666.102
	135398255	2	178	124	666.102
	140025270	2	671	124	670.702
	135511073	2	499	123	665.818
	137237107	2	182	122	662.309
	143452007	2	621	122	664.576
	135668982	2	486	122	665.038
	140441839	2	553	122	665.987
	142694881	2	546	122	666.071
	140018313	2	181	121	662.27
	134362907	2	687	121	665.063
	137304205	2	1	121	665.321
	144222970	2	683	121	665.818
	139336232	2	678	121	665.909
	135452068	2	183	120	662.412
	137372541	2	501	120	665.448
	139544766	2	383	120	666.089
	135421235	2	111	120	670.718
	137266266	2	282	120	676.676
	143214790	2	210	120	677.725
	139371480	2	684	119	666.21
	140007296	2	332	118	662.336
	142836771	2	129	118	673.914
	142247970	2	686	117	662.27
	134509930	2	597	117	665.909
	139627382	2	401	117	666.014
	142942784	2	672	117	671.088
	143713753	2	91	115	665.498
	135580106	2	685	115	665.968
	135333725	2	112	115	670.702
	142533326	2	689	115	671.088
	136980647	2	662	115	671.924
	137119839	2	369	115	677.278
	137353830	2	146	114	665.58
	135379531	2	598	114	668.039
	142320505	2	531	113	665.403
	143846951	2	368	113	667.25
	135893254	2	281	113	676.676
F5	134813909	2	471	112	665.379	2
	137091559	2	331	112	665.968
	134612216	2	670	112	668.039
	137008128	2	93	112	670.718
	135427165	2	414	112	670.782
	135554349	2	209	112	670.782
	135385933	2	549	112	670.83
	136557745	2	211	110	660.8
	138726546	2	133	110	665.222
	139375743	2	690	110	670.83
	142970649	2	385	108	665.567
	143516686	2	355	108	665.567
	139133805	2	402	103	667.25
	142650137	2	668	103	667.682
	142782842	2	600	102	667.682
	141793342	2	577	100	666.575
	137699051	2	472	99.4	665.379
	135505913	2	214	96.7	682.499
	141366857	2	114	95.5	682.46
	142696684	2	18	94.7	682.46
	144173989	2	20	94	688.491
	136111082	2	387	93.6	673.914
	137181759	2	113	93.6	682.439
	135089541	2	697	93.6	688.491
	143897582	2	348	93.2	682.445
	135398267	2	356	93.2	682.733
	135324194	2	386	92.8	682.555
	142227003	2	581	92.8	688.114
	137396181	2	307	92.4	682.555
	139542482	2	213	90.9	682.499
	135370624	2	166	90.1	688.114
	135356418	2	333	89.4	682.499
	136467622	2	601	89	682.445
	135499989	2	748	87	682.667
	135403210	2	254	86.3	685.614
	135136375	2	550	85.9	688.583
	136399914	2	315	85.9	688.709
	135101993	2	706	85.5	689.273
	141784616	2	275	84	685.614
	134684980	2	692	83.6	688.412
	137835755	2	268	83.6	688.709
	134383992	2	532	83.6	691.803
	137879423	2	632	82.4	682.942
	142072695	2	439	82.4	685.877
	141169127	2	379	81.3	676.472
	139137972	2	464	81.3	682.942
	136043358	2	696	81.3	684.398
	143103028	2	219	81.3	687.198
	138080985	2	423	80.9	676.472
	142149335	2	221	80.9	686.183
	141935212	2	372	80.5	692.51
	137459570	2	323	80.1	676.902
	137090410	2	674	79.7	675.718
	135217658	2	492	79.7	687.334
	143066982	2	215	79.7	687.981
	136711089	2	167	79.3	689.097
	143114069	2	358	79	687.209
	136807598	2	147	79	691.916
	135913081	2	415	78.6	674.329
	135779586	2	534	78.6	684.398
	139557818	2	216	78.6	687.863
	136600432	2	392	78.6	693.194
	134874790	2	419	78.2	674.587
	142067737	2	543	78.2	688.914
	134691748	2	473	78.2	690.462
	137255273	2	487	77.8	675.718
	142512125	2	95	77.8	685.636
	136579757	2	169	77.8	686.242
	142131931	2	217	77.8	687.616
	138196874	2	145	77.8	690.317
	137664504	2	466	77.4	677.022
	137826887	2	274	77.4	682.485
	136304654	2	141	77.4	687.514
	142109016	2	357	77	687.561
	144015646	2	388	77	689.138
G1	144138030	2	168	77	692.009	3
	135381990	2	424	76.6	683.248
	136941564	2	599	76.3	676.672
	135913261	2	533	76.3	684.316
	137287013	2	450	76.3	685.636
	134981603	2	446	76.3	687.108
	142440978	2	390	76.3	689.138
	135604811	2	506	75.9	684.478
	139210981	2	493	75.9	692.679
	139940973	2	578	75.5	686.934
	135820856	2	218	75.5	686.94
	136354880	2	119	75.5	687.108
	142163439	2	340	75.5	687.198
	138443680	2	426	75.5	687.561
	136863283	2	474	75.1	688.532
	134894388	2	334	75.1	692.442
	143122884	2	695	74.7	684.49
	143089841	2	418	74.3	674.293
	135322557	2	691	74.3	674.965
	143676452	2	370	74.3	676.68
	134967353	2	694	74.3	684.316
	136524313	2	346	74.3	686.183
	138694783	2	225	74.3	686.357
	136314503	2	125	74.3	687.334
	137341600	2	427	74.3	704.582
	143240312	2	420	73.9	674.383
	136075004	2	417	73.6	674.293
	143126291	2	693	73.6	684.635
	137312221	2	297	73.6	688.622
	135338943	2	416	73.2	674.383
	135790476	2	421	72.8	676.586
	135644080	2	422	72.8	676.724
	134421204	2	722	72.8	682.605
	136948998	2	673	72.4	674.965
	142724232	2	220	72.4	688.08
	142098547	2	161	72.4	690.348
	142738850	2	341	72.4	690.462
	134493772	2	710	72.4	691.264
	136441295	2	222	72.4	704.697
	140618967	2	633	72	674.509
	141915625	2	226	71.6	686.357
	142793292	2	554	71.6	686.94
	137752801	2	309	71.6	692.679
	142650996	2	283	71.2	687.615
	136712921	2	163	71.2	690.592
	142462373	2	707	71.2	693.244
	142943960	2	223	70.9	686.242
	135955776	2	380	70.5	674.509
	143999244	2	162	70.5	688.532
	137513868	2	449	70.5	691.264
	142725630	2	298	70.5	691.803
	135499565	2	520	70.1	685.972
	136375140	2	160	70.1	686.101
	135388057	2	580	70.1	687.526
	134969811	2	406	70.1	690.735
	135482934	2	115	69.7	683.248
	137264515	2	140	69.7	687.514
	139698311	2	723	69.3	686.462
	135340571	2	579	69.3	687.919
	143897583	2	257	68.9	681.251
	136707956	2	488	68.6	689.491
	134516959	2	407	68.2	688.332
	143962644	2	489	67.8	689.491
	134888782	2	375	67.8	690.99
	134986341	2	269	67.8	691.213
	135692863	2	308	67.4	692.093
	139657325	2	484	67	685.576
	143104287	2	587	67	687.529
	136637428	2	389	67	687.919
	134389811	2	263	67	690.99
	137522704	2	19	67	691.299
	137836130	2	491	66.6	691.213
	134348375	2	347	66.2	685.26
	136175917	2	94	66.2	687.667
	136597885	2	428	65.9	685.686
	143029213	2	116	65.9	687.342
G4	142429989	2	349	65.9	689.534	4
	135733965	2	441	65.9	691.299
	140437162	2	311	65.9	692.365
	142204758	2	396	65.9	704.582
	135485159	2	148	65.5	704.826
	135628844	2	440	65.1	690.735
	143256923	2	60	65.1	702.099
	143071095	2	377	65.1	707.676
	139555099	2	117	64.7	687.342
	135371998	2	295	64.7	688.012
	143169421	2	284	64.7	688.158
	134342306	2	255	64.7	688.938
	136796370	2	170	64.7	692.022
	138721131	2	260	64.7	698.232
	143883406	2	299	64.3	687.806
	136207425	2	24	63.9	702.099
	142183544	2	716	63.5	687.208
	134916523	2	502	63.5	692.093
	143935887	2	118	63.2	687.494
	134623734	2	505	63.2	687.925
	142121490	2	296	63.2	687.925
	142956692	2	371	62.8	690.302
	136142279	2	224	62.4	685.686
	134874701	2	634	62.4	690.317
	143891900	2	602	62.4	697.582
	143892763	2	627	62	681.251
	134627123	2	90	62	702.258
	142783106	2	130	61.6	688.196
	135221875	2	702	61.6	707.222
	142898901	2	134	61.2	704.357
	135669007	2	555	60.8	687.427
	134435172	2	490	60.8	687.526
	137341688	2	159	60.8	688.196
	135239013	2	482	60.8	697.718
	134686856	2	657	60.8	699.136
	138409722	2	653	60.5	684.5
	142097420	2	523	60.5	688.332
	135999624	2	622	60.5	707.758
	142544879	2	556	60.1	685.237
	143873274	2	259	60.1	688.236
	136655440	2	152	60.1	704.037
	141327483	2	305	60.1	704.942
	142601010	2	266	60.1	708.074
	143374597	2	715	59.7	688.938
	134489909	2	551	59.7	689.273
	136090781	2	120	59.7	690.617
	136781873	2	156	59.3	687.208
	136649023	2	431	59.3	687.642
	142069044	2	669	59.3	687.667
	136447765	2	535	59.3	697.582
	138658564	2	176	59.3	702.576
	135553592	2	615	58.9	681.882
	136371072	2	495	58.9	685.651
	138031406	2	391	58.9	686.198
	140252086	2	675	58.9	687.606
	135961087	2	442	58.9	690.534
	144076296	2	287	58.9	699.38
	134907861	2	271	58.9	702.199
	136752078	2	126	58.5	685.869
	142304270	2	461	58.2	684.52
	142942325	2	429	58.2	685.26
	138744085	2	513	58.2	687.529
	141868580	2	343	57.8	684.425
	136327513	2	588	57.4	685.301
	136766844	2	55	57.4	685.869
	134603415	2	699	57.4	686.005
	142964255	2	270	57.4	686.289
	136186823	2	612	57.4	689.079
	135902942	2	504	57.4	702.552
	143759046	2	655	57	685.301
	137403467	2	494	57	692.022
H5	142843262	2	525	57	700.823	5
	136258064	2	96	57	702.199
	143029510	2	289	57	704.357
	138641329	2	312	56.6	682.4
	141193369	2	342	56.6	687.299
	143166493	2	326	56.2	682.421
	136286611	2	567	56.2	684.5
	141909041	2	127	56.2	702.106
	138092364	2	381	55.8	687.642
	134889349	2	425	55.8	690.045
	135309308	2	547	55.8	707.025
	136625821	2	720	55.5	681.882
	142638210	2	708	55.5	686.005
	143866794	2	524	55.5	688.214
	136858119	2	360	55.5	700.383
	139819675	2	238	55.5	700.383
	142118470	2	235	55.5	700.823
	144092814	2	459	55.5	707.234
	135436841	2	641	55.5	707.669
	142225915	2	53	55.5	723.152
	143187367	2	458	55.1	676.68
	142435321	2	124	55.1	688.158
	137310362	2	286	55.1	699.136
	142694956	2	239	55.1	702.762
	143657466	2	97	55.1	702.85
	139004906	2	614	54.7	682.004
	134899387	2	765	54.7	683.1
	139513701	2	528	54.7	684.712
	138044451	2	350	54.7	687.082
	143867984	2	721	54.3	681.911
	136735943	2	285	54.3	683.477
	136836024	2	654	54.3	684.425
	142605475	2	288	54.3	705.073
	143950183	2	325	53.9	682.144
	136356214	2	731	53.9	685.25
	143217055	2	157	53.9	690.534
	143525796	2	594	53.9	698.128
	136960480	2	399	53.9	698.866
	143049740	2	291	53.9	704.523
	137249471	2	452	53.9	705.216
	135283198	2	320	53.9	707.855
	142227730	2	264	53.5	703.133
	135530959	2	337	53.1	682.64
	142731449	2	644	53.1	683.63
	144025101	2	290	53.1	686.101
	136312533	2	394	53.1	700.173
	141101580	2	142	53.1	704.666
	142660513	2	149	53.1	708.074
	142749802	2	616	52.8	682.468
	136762407	2	755	52.8	683.172
	141757641	2	232	52.8	697.98
	143301370	2	8	52.8	702.057
	135110761	2	267	52.8	707.222
	142547417	2	403	52.4	686.145
	136062399	2	25	52.4	702.1
	142590253	2	265	52.4	702.764
	142610154	2	300	52.4	702.764
	142903622	2	101	52.4	706.481
	142978843	2	701	52	682.712
	136633793	2	496	52	698.866
	135304861	2	453	52	706.175
	135234076	2	258	52	707.361
	142918334	2	770	51.6	682.972
	134525418	2	637	51.6	683.544
	144213763	2	603	51.6	685.658
	135261377	2	462	51.6	686.147
	143889047	2	430	51.6	686.198
	136784868	2	30	51.6	698.24
	142578176	2	61	51.6	703.124
	142894159	2	172	51.6	704.666
	136309472	2	631	51.6	707.591
	142933523	2	635	51.2	682.421
	137219443	2	750	51.2	682.559
	134528769	2	636	51.2	683.544
	137911104	2	310	51.2	685.658
	134377247	2	397	51.2	686.017
	135778037	2	604	51.2	686.497
	142747417	2	319	51.2	697.541
	136894779	2	729	51.2	699.55
	134653362	2	34	51.2	700.133
	142319667	2	175	51.2	700.997
	136547777	2	248	51.2	701.695
	139991862	2	521	51.2	704.606
	137877030	2	143	51.2	704.852
	139266014	2	293	51.2	707.585
	142929059	2	15	51.2	723.506
	142986699	2	361	50.8	684.508
A8	136499729	2	769	50.8	688.776	6
	134683052	2	136	50.8	705.299
	136804536	2	135	50.8	705.354
	142908576	2	344	50.8	706.436
	135895350	2	477	50.4	698.617
	136656684	2	62	50.4	703.709
	142435660	2	153	50.4	704.753
	136608864	2	498	50.4	707.586
	143916373	2	605	50.1	686.497
	135776743	2	732	50.1	696.488
	135661793	2	104	50.1	698.676
	136394186	2	398	50.1	699.725
	138595995	2	57	50.1	700.509
	144060959	2	23	50.1	701.876
	137059189	2	26	50.1	702.1
	143873412	2	339	50.1	706.7
	144159431	2	54	50.1	723.152
	136206707	2	658	49.7	688.27
	143978135	2	236	49.7	698.672
	143924312	2	22	49.7	700.754
	142159957	2	717	49.7	706.161
	142351056	2	591	49.7	706.436
	136686676	2	508	49.7	706.787
	137320233	2	230	49.7	706.813
	136464633	2	314	49.7	706.985
	135161380	2	273	49.7	707.025
	138271827	2	362	49.7	707.585
	143936464	2	14	49.7	723.342
	142679839	2	638	49.3	682.591
	141974194	2	529	49.3	686.819
	138342027	2	558	49.3	697.623
	140965488	2	233	49.3	697.766
	135919006	2	736	49.3	698.302
	134527001	2	711	49.3	700.215
	143671896	2	317	49.3	705.34
	136424667	2	246	49.3	707.091
E3	143098783	2	250	49.3	722.312	7
	135238383	2	542	49.3	723.561
	136138666	2	642	48.9	687.038
	143446534	2	589	48.9	688.27
	143169568	2	98	48.9	697.319
	135964406	2	561	48.9	697.329
	142254395	2	21	48.9	700.509
	142609704	2	665	48.9	705.216
	142585761	2	777	48.5	682.774
	143120775	2	778	48.5	682.972
	137178981	2	698	48.5	685.722
	136398258	2	2	48.5	703.709
	135996548	2	408	48.5	706.053
	134765904	2	227	48.5	707.488
	143164607	2	590	48.1	688.361
	135475151	2	433	48.1	698.916
	134943604	2	526	48.1	701.222
	134363942	2	229	48.1	706.813
	136467542	2	382	48.1	707.454
	139213349	2	81	47.8	698.073
	137105015	2	122	47.8	700.37
	143336028	2	6	47.8	701.898
	142478301	2	171	47.8	704.606
	134560910	2	28	47.8	704.852
	140031662	2	646	47.8	705.581
	135084383	2	741	47.8	706.161
	136414543	2	301	47.8	706.175
	141928838	2	451	47.8	707.472
	143376716	2	359	47.4	688.486
	143327839	2	32	47.4	698.18
	143125876	2	59	47.4	700.885
	136682383	2	566	47.4	706.163
	135174845	2	409	47.4	706.7
	135875471	2	99	47	697.319
	139976966	2	103	47	698.676
	134797890	2	730	47	700.41
	136146747	2	7	47	701.898
	136844242	2	413	47	705.082
	134593665	2	80	46.6	698.125
	135758875	2	58	46.6	700.37
	143012211	2	27	46.6	704.94
	142084890	2	676	46.6	707.036
	144132231	2	109	46.6	723.357
	143635577	2	751	46.2	682.674
	143750118	2	465	46.2	686.017
	136804255	2	514	46.2	688.486
	136746312	2	609	46.2	698.357
	138660910	2	761	45.8	696.49
	140366620	2	77	45.8	698.322
	134747384	2	582	45.8	704.879
	141269688	2	719	45.8	707.036
	135807442	2	643	45.8	707.227
	142736722	2	353	45.4	682.559
	142890818	2	373	45.4	685.866
	138123166	2	231	45.4	695.41
	134443519	2	762	45.4	696.513
	144014591	2	737	45.4	697.623
	142354784	2	705	45.4	701.695
	138751277	2	512	45.4	702.124
	136424095	2	44	45.4	702.225
	137550751	2	244	45.4	705.102
	137620374	2	100	45.4	706.481
	135548818	2	507	45.1	685.722
	135428966	2	756	45.1	698.093
	135804772	2	727	45.1	698.357
	136843129	2	709	45.1	698.385
	143601544	2	624	45.1	699.341
	134626761	2	510	45.1	704.037
	136308078	2	16	45.1	705.129
	144065803	2	630	44.7	688.776
	136074979	2	560	44.7	697.329
	136833431	2	539	44.7	697.609
	136587645	2	79	44.7	698.073
	134366809	2	33	44.7	698.18
	143370479	2	38	44.7	700.133
	136139882	2	86	44.7	701.575
	140720025	2	88	44.7	702.905
	144102460	2	241	44.7	705.814
	136613375	2	559	44.7	706.163
	134723181	2	584	44.3	697.695
	134688076	2	718	44.3	699.55
	140695652	2	460	44.3	706.755
	141745490	2	131	44.3	707.179
	136475296	2	469	44.3	707.57
	136523954	2	336	44.3	707.591
	136516737	2	573	44.3	707.676
	138076276	2	276	43.9	697.386
	136784356	2	738	43.9	702.124
	136852811	2	240	43.9	705.171
	140940022	2	12	43.9	722.973
	136944905	2	776	43.5	682.674
	135346673	2	364	43.5	695.282
	142963983	2	363	43.5	695.282
	137036713	2	767	43.5	695.784
	136833016	2	766	43.5	695.892
	142826600	2	763	43.5	697.121
	141131780	2	681	43.5	698.467
	136577558	2	352	43.5	699.261
	142717452	2	121	43.5	700.31
	142307099	2	128	43.5	705.946
	139601355	2	102	43.5	706.82
	142198312	2	327	43.5	707.234
	140344544	2	544	43.5	708.362
	134994226	2	444	43.5	722.065
	143368392	2	78	43.1	698.125
	138173460	2	85	43.1	701.575
B1	136273424	2	351	43.1	702.462	8
	143779481	2	335	43.1	707.472
	135808279	2	376	42.7	697.201
	136480276	2	43	42.7	702.225
	144075250	2	649	42.7	705.981
	137256534	2	645	42.4	697.541
	135912500	2	562	42.4	698.454
	139601662	2	656	42.4	699.102
	140603749	2	568	42.4	699.102
	135926188	2	56	42.4	700.31
	139941021	2	478	42.4	700.434
	137746182	2	89	42.4	702.905
	143334011	2	108	42.4	703.025
	136069587	2	725	42.4	704.412
	143190877	2	158	42.4	705.016
	143757005	2	154	42.4	706.053
	135194859	2	497	42.4	707.454
	144035073	2	518	42.4	745.214
	139437873	2	700	42	686.819
	141819767	2	760	42	696.513
	134328418	2	483	42	698.467
	134985038	2	728	42	698.916
	142952050	2	67	42	699.836
	142904730	2	277	42	704.312
	135447649	2	137	42	705.082
	144010645	2	617	42	705.439
	142137764	2	467	42	705.817
	134751950	2	13	42	722.973
	134366452	2	228	41.6	702.621
	136619763	2	365	41.6	704.893
	142402713	2	338	41.6	705.654
	135011164	2	565	41.6	705.966
	135296675	2	304	41.6	707.274
	136588377	2	434	41.6	707.274
	135386544	2	272	41.2	697.201
	143762223	2	31	41.2	701.126
	135860866	2	771	41.2	704.231
	140160816	2	245	41.2	705.654
	134435640	2	548	40.8	698.641
	136479149	2	82	40.8	698.852
	134567842	2	66	40.8	699.284
	143327851	2	773	40.8	705.065
	136312280	2	527	40.8	705.34
	141318892	2	564	40.8	705.54
	136327703	2	445	40.8	722.065
	135444486	2	758	40.4	695.892
	134689362	2	538	40.4	697.386
	136760974	2	667	40.4	699.196
	144073852	2	652	40.4	699.196
	137638095	2	618	40.4	699.718
	136530763	2	36	40.4	699.802
	135958354	2	476	40.4	700.181
	135873668	2	608	40.4	700.41
	143920540	2	123	40.4	700.754
	136789762	2	177	40.4	701.572
	136368263	2	155	40.4	704.563
	139787318	2	540	40.4	706.171
	142839358	2	454	40.4	706.201
	137426670	2	447	40.4	727.673
	143866870	2	570	40	698.637
	136510264	2	69	40	700.377
	142339224	2	68	40	700.377
	142243819	2	75	40	700.699
	142954703	2	739	40	702.344
	142380714	2	557	40	704.309
	141000126	2	650	40	704.412
	140263524	2	663	40	705.299
	142130099	2	313	40	705.814
	140645775	2	536	39.7	695.784
	135359021	2	759	39.7	695.817
	141319130	2	648	39.7	698.632
	136829121	2	404	39.7	698.637
	136432796	2	569	39.7	698.799
	134604304	2	63	39.7	698.953
G8	141732783	2	519	39.7	699.725	9
	136790835	2	623	39.7	700.31
	134582505	2	278	39.7	704.312
	142713318	2	610	39.3	699.153
	143458107	2	517	39.3	699.407
	136586100	2	647	39.3	700.193
	140703150	2	746	39.3	700.31
	136720739	2	522	39.3	700.459
	136516804	2	39	39.3	702.915
	142039747	2	629	39.3	704.946
	136133814	2	302	39.3	705.842
	142454011	2	151	39.3	707.273
	137303722	2	437	39.3	722.312
	135191149	2	463	39.3	724.124
	142353587	2	747	38.9	686.838
	143907757	2	83	38.9	698.544
	142316563	2	515	38.9	698.657
	143262444	2	64	38.9	699.005
	137216169	2	611	38.9	699.501
	141810503	2	574	38.9	700.173
	142869640	2	243	38.9	703.025
	143591035	2	772	38.9	704.231
	142067306	2	251	38.9	722.458
	142470550	2	253	38.9	723.203
	136439765	2	35	38.5	698.852
	136298538	2	65	38.5	698.953
	142377262	2	664	38.5	699.863
	142451291	2	753	38.5	702.35
	136156037	2	734	38.5	702.462
	136666163	2	173	38.5	705.934
	138389275	2	735	38.1	696.49
	136452890	2	105	38.1	698.632
	143163889	2	606	38.1	704.126
	142019798	2	583	38.1	704.946
	134948363	2	174	38.1	705.934
	136546372	2	303	38.1	706.225
	136279559	2	48	38.1	707.326
	135591099	2	237	37.7	698.657
	135994200	2	619	37.7	699.718
	142158020	2	10	37.7	703.569
	136780035	2	456	37.7	706.586
	136798014	2	511	37.4	696.397
	134862234	2	247	37.4	698.232
	143904220	2	4	37.4	698.432
	142241697	2	680	37.4	698.55
	136115239	2	366	37.4	700.375
	143120760	2	72	37.4	701.612
	136832415	2	563	37.4	705.54
	136849757	2	470	37.4	707.731
	136430706	2	37	37	698.416
	137846963	2	321	37	700.187
	143214314	2	613	37	700.434
	143325706	2	40	37	702.915
	134328384	2	628	37	704.126
	142241388	2	76	36.6	700.795
	144066179	2	71	36.6	701.612
	136544874	2	46	36.6	701.901
	143317011	2	87	36.6	704.87
	143258159	2	29	36.6	705.164
	137242710	2	329	36.6	705.768
	137844686	2	345	36.6	708.157
	143478323	2	530	36.6	723.15
	139843058	2	475	36.2	698.55
	140298439	2	443	36.2	699.876
	134431279	2	74	36.2	700.699
	136304964	2	592	36.2	706.139
	135093105	2	306	36.2	707.273
	144067495	2	572	36.2	707.655
	143058053	2	393	36.2	707.758
	135892564	2	713	36.2	723.061
	142343734	2	252	36.2	723.15
	136512377	2	84	35.8	698.416
	143859972	2	516	35.8	699.201
	137772903	2	45	35.8	701.901
	142899104	2	242	35.8	706.357
	134874863	2	509	35.8	707.227
F7	143093222	2	3	35.4	699.53	10
	142314138	2	70	35.4	699.836
	139862770	2	480	35.4	701.572
	135605082	2	324	35.4	703.969
	135114095	2	107	35.4	705.016
	134904967	2	17	35.4	705.426
	135414436	2	757	35.4	705.426
	135498830	2	541	35.4	708.828
	140617609	2	468	35	698.91
	136533474	2	9	35	702.631
	138761016	2	571	34.7	699.01
	143288147	2	593	34.7	700.375
	141150240	2	660	34.7	702.762
	142454934	2	132	34.7	706.862
	142195920	2	666	34.7	707.497
	137039886	2	575	34.7	707.542
	139034486	2	768	34.3	697.732
	142606984	2	316	34.3	703.124
	136100570	2	703	34.3	707.136
	142963264	2	432	33.9	702.35
	135140003	2	42	33.9	703.288
	136167132	2	328	33.9	706.261
	136564837	2	640	33.9	707.992
	135808165	2	754	33.5	697.732
	135942418	2	106	33.5	700.789
	144219576	2	607	33.5	703.969
	136504711	2	724	33.5	706.225
	135406574	2	537	33.1	698.045
	135670407	2	73	33.1	700.789
	137782433	2	682	32.7	704.424
	139752881	2	400	32.7	706.171
	143641086	2	733	32.7	707.531
	135321251	2	165	32.3	706.17
	135661981	2	764	32	697.803
	142213740	2	11	32	703.569
	137498234	2	595	32	707.11
	142575021	2	47	32	707.326
	144217024	2	481	31.6	724.152
	134350090	2	503	31.2	697.803
	143949772	2	585	31.2	700.486
	140640571	2	354	30.8	724.08
	135179268	2	395	30.4	707.149
	142151285	2	52	30.4	745.214
	143898266	2	625	30	707.18
	143277205	2	164	30	711.311
	139699986	2	740	29.6	699.876
	136124573	2	742	29.6	705.584
	134658368	2	411	29.6	708.832
	136423266	2	5	29.3	702.631
	142137398	2	318	29.3	705.817
	136568268	2	256	29.3	707.63
	140890482	2	51	28.9	724.08
	136782990	2	110	28.5	706.862
	134789716	2	726	28.1	708.832
	139480315	2	280	27.7	704.656
	142475633	2	448	27.7	705.768
	138418774	2	596	27.7	707.11
	138036158	2	704	27.3	707.058
	141422512	2	626	27.3	707.058
	139573288	2	294	27.3	707.545
	136562691	2	677	27.3	707.992
	137097305	2	620	26.9	708.232
	135228387	2	576	26.9	711.311
	135102523	2	479	26.6	707.149
	136528069	2	292	26.6	707.523
	135252337	2	457	25.8	705.647
	143951733	2	435	25.8	705.794
	141177183	2	322	25.8	708.632
	143785474	2	774	25.8	711.118
	134382053	2	138	25.4	710.758
	136633310	2	438	25.4	724.153
	136280990	2	412	25	704.812
	139102689	2	378	25	706.19
	141745997	2	779	24.6	706.586
	143296671	2	712	24.6	708.444
	136570825	2	41	24.3	703.288
	142275861	2	144	24.3	705.991
	136778068	2	279	23.9	704.656
D1	139075914	2	485	23.9	705.318	11
	142679252	2	586		699.153
	139551129	2	545		704.812
	139569554	2	661		704.966
	138133035	2	752		705.085
	144202332	2	749		705.647
	136907127	2	139		705.991
	136328142	2	262		706.234
	140799023	2	150		706.72
	142062832	2	552		707.073
	139832538	2	261		707.523
	143350181	2	436		707.538
	140742566	2	639		708.021
	142490655	2	743		708.021
	138345386	2	745		708.099
	144056475	2	455		708.099
	142481641	2	651		708.157
	136386948	2	744		708.265
	137732903	2	714		708.522
	143036605	2	410		708.522
	139500554	2	679		708.847
	137511483	2	50		710.268
	139665683	2	49		710.268
	134486615	2	775		710.551
	136688779	2	659		710.551
	141064498	2	249		727.673
H7	135238184	3	373	*	462.572	1
	135761331	3	438	289	462.608
	143851770	3	236	288	462.71
	135387645	3	237	284	462.681
	143626202	3	374	283	462.572
	136203508	3	377	282	462.796
	136054122	3	376	276	462.725
	139503646	3	375	275	462.796
	140213371	3	372	274	462.71
	135384411	3	456	271	462.681
	140037124	3	42	256	463.616
	135874102	3	46	242	464.214
	144060189	3	49	235	464.444
	143882650	3	48	233	464.444
	135272832	3	44	231	463.975
	134863889	3	43	231	464.048
	135564180	3	41	231	464.919
	135830164	3	488	230	463.975
	136846586	3	47	229	464.62
	136415603	3	45	227	464.048
	139418076	3	378	218	464.919
	135920051	3	54	217	463.177
	143138998	3	382	217	465.78
	138638660	3	88	215	465.315
	135607823	3	68	211	464.085
	142094881	3	87	210	466.419
	135684235	3	51	209	463.182
	142743426	3	55	209	464.03
	135652304	3	57	208	463.044
	135009773	3	64	208	463.942
	141212455	3	65	208	463.942
	142412218	3	78	207	465.66
	144082315	3	379	206	464.03
	143226783	3	71	206	464.443
	135397151	3	61	204	463.048
	136049057	3	53	204	463.645
	135739357	3	77	204	465.66
	143060184	3	313	202	463.177
	144214578	3	52	202	463.645
	136940056	3	69	201	464.008
	134775758	3	73	200	464.443
	137981205	3	79	200	465.968
	134974907	3	72	199	464.461
	141252820	3	60	198	463.446
	143904424	3	70	197	463.067
	136510515	3	314	197	464.871
	138584721	3	58	196	463.413
	136825512	3	82	196	464.871
	136030838	3	90	196	465.155
	136257983	3	75	196	465.155
	135027280	3	50	195	464.923
	135496414	3	80	195	466.897
	142066261	3	91	195	476.52
	134375851	3	59	194	463.413
	139645045	3	74	192	465.315
	135774130	3	85	190	469.802
	144038610	3	81	187	464.993
	135376829	3	62	184	463.048
	142922848	3	380	183	463.446
	135908902	3	66	181	463.251
	134418147	3	56	180	463.044
	143416490	3	381	179	464.86
	136926708	3	387	178	471.15
	134346358	3	83	175	469.488
	137668270	3	63	174	463.186
	143013870	3	86	174	469.664
	142734504	3	389	169	469.408
	135238328	3	67	166	463.251
	140004628	3	89	164	470.293
	142590225	3	238	162	470.669
	136331204	3	99	159	469.148
	141067809	3	384	159	469.439
	136039327	3	315	158	470.293
	140169120	3	100	158	471.627
	134345167	3	383	157	470.669
	142505985	3	239	154	469.572
	142801743	3	242	154	473.208
	137152528	3	240	153	469.393
	142752149	3	95	153	470.356
	135451193	3	94	153	470.575
	139975025	3	98	152	469.148
	135330623	3	106	152	469.998
	135491364	3	104	152	470.027
	135529942	3	101	152	470.178
	135466797	3	97	151	470.256
	135405401	3	391	151	474.3
	139131768	3	386	150	469.393
	143839505	3	84	150	469.488
	135535058	3	107	150	470.178
	137978666	3	390	150	470.39
	142780337	3	388	150	470.49
	135568100	3	105	149	469.998
D12	139365225	3	109	149	470.927	2
	136485104	3	36	148	469.55
	135388760	3	96	148	470.256
	135549461	3	108	148	470.548
	136764506	3	33	147	468.659
	142730792	3	385	147	469.551
	137172754	3	32	146	468.614
	135338185	3	103	146	470.027
	144213103	3	102	146	470.843
	140905174	3	312	146	471.247
	136583170	3	322	146	473.649
	136871212	3	35	145	469.55
	139830518	3	323	145	473.629
	136153997	3	470	145	473.649
	137310514	3	28	144	468.342
	142666445	3	24	143	468.282
	136844068	3	34	143	469.623
	142711936	3	22	143	470.175
	134372265	3	233	142	468.614
	137382063	3	316	142	470.39
	135462866	3	320	142	473.947
	135488732	3	244	142	474.25
	142527754	3	235	141	471.29
	137397192	3	317	141	474.3
	135917237	3	23	140	468.239
	136620052	3	25	140	468.239
	138528420	3	27	140	468.342
	137361786	3	29	140	468.438
	143059685	3	318	140	474.207
	139713010	3	76	139	464.155
	142085069	3	371	139	470.175
	134476361	3	39	139	471.296
	135572512	3	30	137	468.567
	135480498	3	319	137	474.207
	138661722	3	243	137	474.276
	135354551	3	40	135	471.425
	138509334	3	26	133	468.415
	135593675	3	211	133	470.954
	137245593	3	234	133	471.296
	143900087	3	245	133	474.57
	135890510	3	311	132	469.993
	134449098	3	241	132	470.633
	135427291	3	321	132	473.947
	142962627	3	302	132	474.124
	138515072	3	110	128	471.15
	142738716	3	92	126	470.328
	134730709	3	38	125	469.838
	137208323	3	37	125	469.838
	143397127	3	93	124	470.328
	143488919	3	495	123	470.954
	134822138	3	199	117	483.952
	134676262	3	31	113	468.567
	138495494	3	113	112	491.681
	143981938	3	112	110	491.681
	136722067	3	125	110	510.169
	134942227	3	198	109	483.952
	143397930	3	325	107	483.93
	143936671	3	246	105	484.009
	137896013	3	124	105	484.14
	142965595	3	439	105	491.957
[truncated: 2,680 more rows]
