# Supplementary material for: Functional metagenomics of the thioredoxin superfamily
Source: J Biol Chem. 2021 Jan 14;296:100247. doi: 10.1074/jbc.RA120.016350 (PMC7949104; doi:10.1074/jbc.RA120.016350)
Supplement: Supplemental Table S2 [file mmc9.xlsx]

## Sheet: Sheet1
Protein	Fold	Active site	Functionally substitutes
A1	Dsb family	CGYC	DsbC
A2	others	CEYC
A3	PDI family	CGHC
A4	ArsC family	CDSC
A5	Dsb family	CGYC
A6	Thioredoxin family	CEVC
A7	Thioredoxin family	CGWC
A8	Glutaredoxin family	CAYC	TrxA, DsbA
A9	Dsb family	CHWC
A10	Dsb family	CPWC
A11	NrdH	CHLC
A12	ArsC family	CGYC
B1	Glutaredoxin family	CGYC	TrxA
B2	Glutaredoxin family	CGFS
B3	Gpx family	CGFT
B4	Dsb family	CPYA
B5	Glutaredoxin family	CNYC	TrxA
B6	NrdH	CNLC
B7	Dsb family	CAHC
B8	Dsb family	CHWC
B9	Dsb family	CKPC
B10	Dsb family	CAPC
B11	Thioredoxin family	CTTC	DsbA
B12	Gpx family	CGFT
C1	Dsb family	CGWC
C2	Dsb family	CFYC
C3	GST family	CPFC
C4	Dsb family	CGYC	DsbA
C5	Thioredoxin family	CGPC	TrxA, DsbC
C6	Dsb family	CSWC
C7	GST family	CPFC
C8	Prx family	CPFV
C9	Dsb family	CPYC
C10	Glutaredoxin family	CPGP
C11	Dsb family	CRPC
C12	Thioredoxin family	CPYC	TrxA
D1	Glutaredoxin family	CPYC
D2	Thioredoxin family	CTSC
D3	others	CSTC
D4	Thioredoxin family	CGPC	TrxA, DsbC
D5	Dsb family	CGYC
D6	Dsb family	CNHC	DsbA
D7	Dsb family	CPFC	DsbA
D8	Gpx family	CGFT
D9	ArsC family	CSKS
D10	Thioredoxin family	CSFC
D11	Dsb family	CSAC	DsbC
D12	Dsb family	CAPC
E1	Thioredoxin family	CGAC	TrxA, DsbC
E2	Glutaredoxin family	CGFS
E3	Glutaredoxin family	CPWC	TrxA
E4	Thioredoxin family	CGPC	TrxA, DsbC
E5	Dsb family	CGYC	DsbA, DsbC
E6	Dsb family	CSWC
E7	Thioredoxin family	CGPC
E8	Glutaredoxin family	CSYC
E9	ArsC family	CKDT
E10	Dsb family	CIAC
E11	ArsC family	CNTC
E12	Dsb family	CPHC	TrxA
F1	Thioredoxin family	CPTC
F2	Thioredoxin family	CPSC
F3	Thioredoxin family	CAPC	TrxA, DsbA
F4	Thioredoxin family	CAPC
F5	Glutaredoxin family	CAFC
F6	others	CGPC
F7	NrdH	CGDC
F8	Dsb family	CPWA
F9	Thioredoxin family	CCLC
F10	Thioredoxin family	CSSC
F11	Glutaredoxin family	CGFS
F12	Thioredoxin family	CGPC	DsbA
G1	Glutaredoxin family	CGFC
G2	Dsb family	CGPC
G3	Dsb family	CVNC
G4	Glutaredoxin family	CPFC
G5	Thioredoxin family	CGPC	TrxA, DsbC
G6	Thioredoxin family	CPSC
G7	Gpx family	CGLT
G8	Glutaredoxin family	CSFS
G9	Dsb family	CPWA
G10	Thioredoxin family	CTQC
G11	Glutaredoxin family	CGFS
G12	ArsC family	CDTC
H1	Thioredoxin family	CGPC
H2	Thioredoxin family	CGPC
H3	Dsb family	CGHC	DsbA, DsbC
H4	ArsC family	CRKS
H5	Glutaredoxin family	CGAC
H6	Prx family	CNTC
H7	Dsb family	CEPC
H8	PDI family	CSHC	DsbA, DsbC
H9	Dsb family	CGYC	DsbA, DsbC
H10	Gpx family	CGYT
H11	Thioredoxin family	CGPC	TrxA
H12	Thioredoxin family	CIYC	TrxA
R1	Thioredoxin family	CGPC	TrxA
R2	Thioredoxin family	CGPC
O1	Dsb family	CGAC	DsbA
I1	Dsb family	CGYC	DsbC
