# Supplementary material for: Functional metagenomics of the thioredoxin superfamily
Source: J Biol Chem. 2021 Jan 14;296:100247. doi: 10.1074/jbc.RA120.016350 (PMC7949104; doi:10.1074/jbc.RA120.016350)
Supplement: Supplemental Table S3 [file mmc10.xlsx]

## Sheet: Plasmids
This table lists plasmids that differ from the standard plasmids used, i.e. pCC, pPC, and pOE harboring genes for metagenomic thioredoxin superfamily members between NdeI and EcoRI. These can be found in the "Complementation Strains" sheets.
Plasmid	Relevant features	Source
pCC	complementation vector, IPTG inducible expression	this work
pPC	complementation vector, contains E. coli ompA signal sequence, IPTG inducible expression	this work
pOE	overexpression vector with T7 promoter, His6-Tag and TEV cleavage site, IPTG inducible	this work
pOE_C12	pOE carrying C12	this work
pOE_G5	pOE carrying G5	this work
pSN5	pPC_dsbA(w/o SS)	this work
pSN11	pCC_trxA	this work
pSN13	pCC_O1	this work
pSN14	pCC_O1(w/o SS)	this work
pSN15	pPC_O1(w/o SS)	this work
pSN19	pCC_R1	this work
pSN24	pPC_O1	this work
pSN37	pOE_O1(w/o SS)	this work
pSN38	pCC_I1(w/o SS)	this work
pSN39	pPC_I1(w/o SS)	this work
pSN40	pPC_I1	this work
pSN41	pCC_I1	this work
pSN47	pOE_I1(w/o SS)	this work
pSN61	pOE_R1	this work
pSN64	pPC_R1	this work
pSN68	pOE_H3(w/o SS)	this work
pSN69	pOE_B11(w/o SS)	this work
pSN70	pOE_H8(w/o SS)	this work
pSN75	pPC_dsbC(w/o SS)	this work
pSN77	pOE_D6(w/o SS)	this work
pSN78	pOE_D11(w/o SS)	this work
pSN79	pOE_E5(w/o SS)	this work
pSN80	pOE_E5(w/o SS)C77S	this work

## Sheet: Strains
This table lists strains that differ from the standard complementation strains used. Complementation strains are found on the respective "Complementation Strains" sheets.
Strain	Relevant features	Source
XL-1-Blue	recA1 endA1 gyrA96 thi-1 hsdR17 supE44 relA1 lac	Stratagene
BL21(DE3)	F- ompT gal dcm lon hsdSB(rB- mB-) λ(DE3 [lacI lacUV5-T7 gene 1 ind1 sam7 nin5])	Novagen
DHB4	F' lac-pro lacIQ/∆(ara-leu)7697 araD139 ∆lacX74 galE galK rpsL phoR ∆(phoA)PvuII ∆malF3 thi	Prinz et al., 1997
LL029	DHB4 dsbA::kan	Lab collection
WP843	DHB4 ∆trxA gor522….mini-Tn10Tc	Prinz et al., 1997
WP840	DHB4 gor522….mini-Tn10Tc	Prinz et al., 1997
A307	DHB4 ΔtrxA	Prinz et al., 1997
PL260	F- araD139 ∆(arg F-lac)U169 ptsF25 relA1 flb5301 rpsL 150λ- ΔaraBAD mdoG::kan	Leverrier et al., 2011
PL263	PL260 ΔdsbC	Leverrier et al., 2011
BW25113	F- DE(araD-araB)567 lacZ4787(del)::rrnB-3 λ- rph-1 DE(rhaD-rhaB)568 hsdR514	Datsenko and Wanner, 2000
SN069	LL029 + pSN13	this work
SN071	LL029 + pSN5	this work
SN086	LL029 + pSN24	this work
SN110	BL21(DE3) + pSN37	this work
SN122	PL263 + pSN40	this work
SN123	PL263 + pSN38	this work
SN129	BL21(DE3) + pSN47	this work
SN177	WP843 + pCC	this work
SN178	WP843 + pSN11	this work
SN179	WP843 + pSN19	this work
SN183	BL21(DE3) + pSN61	this work
SN190	LL029 + pPC	this work
SN191	LL029 + pSN64	this work
SN193	LL029 + pSN15	this work
SN195	WP843 + pSN14	this work
SN196	WP843 + pSN38	this work
SN198	PL263 + pPC	this work
SN200	PL263 + pSN41	this work
SN202	PL263 + pSN64	this work
SN203	PL263 + pSN39	this work
SN205	LL029 + pSN14	this work
SN212	BL21(DE3) + pSN68	this work
SN215	BL21(DE3) + pSN70	this work
SN216	BL21(DE3) + pSN69	this work
SN228	PL263 + pSN75	this work
SN230	BL21(DE3) + pSN77	this work
SN232	BL21(DE3) + pSN78	this work
SN234	BL21(DE3) + pSN79	this work
SN236	BL21(DE3) + pSN80	this work
SNObA8	BL21(DE3) + pOE_A8	this work
SNObB1	BL21(DE3) + pOE_B1	this work
SNObC12	BL21(DE3) + pOE_C12	this work
SNObC4	BL21(DE3) + pOE_C4	this work
SNObD4	BL21(DE3) + pOE_D4	this work
SNObE1	BL21(DE3) + pOE_E1	this work
SNObF12	BL21(DE3) + pOE_F12	this work
SNObG5	BL21(DE3) + pOE_G5	this work
SNObH11	BL21(DE3) + pOE_H11	this work

## Sheet: trxA Complementation Strains
Strain	Strain background	Plasmid	Harbored gene
SNCtA1	WP843	pCC	A1
SNCtA2	WP843	pCC	A2
SNCtA3	WP843	pCC	A3
SNCtA4	WP843	pCC	A4
SNCtA5	WP843	pCC	A5
SNCtA6	WP843	pCC	A6
SNCtA7	WP843	pCC	A7
SNCtA8	WP843	pCC	A8
SNCtA9	WP843	pCC	A9
SNCtA10	WP843	pCC	A10
SNCtA11	WP843	pCC	A11
SNCtA12	WP843	pCC	A12
SNCtB1	WP843	pCC	B1
SNCtB2	WP843	pCC	B2
SNCtB3	WP843	pCC	B3
SNCtB4	WP843	pCC	B4
SNCtB5	WP843	pCC	B5
SNCtB6	WP843	pCC	B6
SNCtB7	WP843	pCC	B7
SNCtB8	WP843	pCC	B8
SNCtB9	WP843	pCC	B9
SNCtB10	WP843	pCC	B10
SNCtB11	WP843	pCC	B11
SNCtB12	WP843	pCC	B12
SNCtC1	WP843	pCC	C1
SNCtC2	WP843	pCC	C2
SNCtC3	WP843	pCC	C3
SNCtC4	WP843	pCC	C4
SNCtC5	WP843	pCC	C5
SNCtC6	WP843	pCC	C6
SNCtC7	WP843	pCC	C7
SNCtC8	WP843	pCC	C8
SNCtC9	WP843	pCC	C9
SNCtC10	WP843	pCC	C10
SNCtC11	WP843	pCC	C11
SNCtC12	WP843	pCC	C12
SNCtD1	WP843	pCC	D1
SNCtD2	WP843	pCC	D2
SNCtD3	WP843	pCC	D3
SNCtD4	WP843	pCC	D4
SNCtD5	WP843	pCC	D5
SNCtD6	WP843	pCC	D6
SNCtD7	WP843	pCC	D7
SNCtD8	WP843	pCC	D8
SNCtD9	WP843	pCC	D9
SNCtD10	WP843	pCC	D10
SNCtD11	WP843	pCC	D11
SNCtD12	WP843	pCC	D12
SNCtE1	WP843	pCC	E1
SNCtE2	WP843	pCC	E2
SNCtE3	WP843	pCC	E3
SNCtE4	WP843	pCC	E4
SNCtE5	WP843	pCC	E5
SNCtE6	WP843	pCC	E6
SNCtE7	WP843	pCC	E7
SNCtE8	WP843	pCC	E8
SNCtE9	WP843	pCC	E9
SNCtE10	WP843	pCC	E10
SNCtE11	WP843	pCC	E11
SNCtE12	WP843	pCC	E12
SNCtF1	WP843	pCC	F1
SNCtF2	WP843	pCC	F2
SNCtF3	WP843	pCC	F3
SNCtF4	WP843	pCC	F4
SNCtF5	WP843	pCC	F5
SNCtF6	WP843	pCC	F6
SNCtF7	WP843	pCC	F7
SNCtF8	WP843	pCC	F8
SNCtF9	WP843	pCC	F9
SNCtF10	WP843	pCC	F10
SNCtF11	WP843	pCC	F11
SNCtF12	WP843	pCC	F12
SNCtG1	WP843	pCC	G1
SNCtG2	WP843	pCC	G2
SNCtG3	WP843	pCC	G3
SNCtG4	WP843	pCC	G4
SNCtG5	WP843	pCC	G5
SNCtG6	WP843	pCC	G6
SNCtG7	WP843	pCC	G7
SNCtG8	WP843	pCC	G8
SNCtG9	WP843	pCC	G9
SNCtG10	WP843	pCC	G10
SNCtG11	WP843	pCC	G11
SNCtG12	WP843	pCC	G12
SNCtH1	WP843	pCC	H1
SNCtH2	WP843	pCC	H2
SNCtH3	WP843	pCC	H3
SNCtH4	WP843	pCC	H4
SNCtH5	WP843	pCC	H5
SNCtH6	WP843	pCC	H6
SNCtH7	WP843	pCC	H7
SNCtH8	WP843	pCC	H8
SNCtH9	WP843	pCC	H9
SNCtH10	WP843	pCC	H10
SNCtH11	WP843	pCC	H11
SNCtH12	WP843	pCC	H12

## Sheet: dsbA Complementation Strains
Strain	Strain background	Plasmid	Harbored gene
SNPoA1	LL029	pPC	A1
SNPoA2	LL029	pPC	A2
SNPoA3	LL029	pPC	A3
SNPoA4	LL029	pPC	A4
SNPoA5	LL029	pPC	A5
SNPoA6	LL029	pPC	A6
SNPoA7	LL029	pPC	A7
SNPoA8	LL029	pPC	A8
SNPoA9	LL029	pPC	A9
SNPoA10	LL029	pPC	A10
SNPoA11	LL029	pPC	A11
SNPoA12	LL029	pPC	A12
SNPoB1	LL029	pPC	B1
SNPoB2	LL029	pPC	B2
SNPoB3	LL029	pPC	B3
SNPoB4	LL029	pPC	B4
SNPoB5	LL029	pPC	B5
SNPoB6	LL029	pPC	B6
SNPoB7	LL029	pPC	B7
SNPoB8	LL029	pPC	B8
SNPoB9	LL029	pPC	B9
SNPoB10	LL029	pPC	B10
SNPoB11	LL029	pPC	B11
SNPoB12	LL029	pPC	B12
SNPoC1	LL029	pPC	C1
SNPoC2	LL029	pPC	C2
SNPoC3	LL029	pPC	C3
SNPoC4	LL029	pPC	C4
SNPoC5	LL029	pPC	C5
SNPoC6	LL029	pPC	C6
SNPoC7	LL029	pPC	C7
SNPoC8	LL029	pPC	C8
SNPoC9	LL029	pPC	C9
SNPoC10	LL029	pPC	C10
SNPoC11	LL029	pPC	C11
SNPoC12	LL029	pPC	C12
SNPoD1	LL029	pPC	D1
SNPoD2	LL029	pPC	D2
SNPoD3	LL029	pPC	D3
SNPoD4	LL029	pPC	D4
SNPoD5	LL029	pPC	D5
SNPoD6	LL029	pPC	D6
SNPoD7	LL029	pPC	D7
SNPoD8	LL029	pPC	D8
SNPoD9	LL029	pPC	D9
SNPoD10	LL029	pPC	D10
SNPoD11	LL029	pPC	D11
SNPoD12	LL029	pPC	D12
SNPoE1	LL029	pPC	E1
SNPoE2	LL029	pPC	E2
SNPoE3	LL029	pPC	E3
SNPoE4	LL029	pPC	E4
SNPoE5	LL029	pPC	E5
SNPoE6	LL029	pPC	E6
SNPoE7	LL029	pPC	E7
SNPoE8	LL029	pPC	E8
SNPoE9	LL029	pPC	E9
SNPoE10	LL029	pPC	E10
SNPoE11	LL029	pPC	E11
SNPoE12	LL029	pPC	E12
SNPoF1	LL029	pPC	F1
SNPoF2	LL029	pPC	F2
SNPoF3	LL029	pPC	F3
SNPoF4	LL029	pPC	F4
SNPoF5	LL029	pPC	F5
SNPoF6	LL029	pPC	F6
SNPoF7	LL029	pPC	F7
SNPoF8	LL029	pPC	F8
SNPoF9	LL029	pPC	F9
SNPoF10	LL029	pPC	F10
SNPoF11	LL029	pPC	F11
SNPoF12	LL029	pPC	F12
SNPoG1	LL029	pPC	G1
SNPoG2	LL029	pPC	G2
SNPoG3	LL029	pPC	G3
SNPoG4	LL029	pPC	G4
SNPoG5	LL029	pPC	G5
SNPoG6	LL029	pPC	G6
SNPoG7	LL029	pPC	G7
SNPoG8	LL029	pPC	G8
SNPoG9	LL029	pPC	G9
SNPoG10	LL029	pPC	G10
SNPoG11	LL029	pPC	G11
SNPoG12	LL029	pPC	G12
SNPoH1	LL029	pPC	H1
SNPoH2	LL029	pPC	H2
SNPoH3	LL029	pPC	H3
SNPoH4	LL029	pPC	H4
SNPoH5	LL029	pPC	H5
SNPoH6	LL029	pPC	H6
SNPoH7	LL029	pPC	H7
SNPoH8	LL029	pPC	H8
SNPoH9	LL029	pPC	H9
SNPoH10	LL029	pPC	H10
SNPoH11	LL029	pPC	H11
SNPoH12	LL029	pPC	H12

## Sheet: dsbC Complementation Strains
Strain	Strain background	Plasmid	Harbored gene
SNPiA1	PL263	pPC	A1
SNPiA2	PL263	pPC	A2
SNPiA3	PL263	pPC	A3
SNPiA4	PL263	pPC	A4
SNPiA5	PL263	pPC	A5
SNPiA6	PL263	pPC	A6
SNPiA7	PL263	pPC	A7
SNPiA8	PL263	pPC	A8
SNPiA9	PL263	pPC	A9
SNPiA10	PL263	pPC	A10
SNPiA11	PL263	pPC	A11
SNPiA12	PL263	pPC	A12
SNPiB1	PL263	pPC	B1
SNPiB2	PL263	pPC	B2
SNPiB3	PL263	pPC	B3
SNPiB4	PL263	pPC	B4
SNPiB5	PL263	pPC	B5
SNPiB6	PL263	pPC	B6
SNPiB7	PL263	pPC	B7
SNPiB8	PL263	pPC	B8
SNPiB9	PL263	pPC	B9
SNPiB10	PL263	pPC	B10
SNPiB11	PL263	pPC	B11
SNPiB12	PL263	pPC	B12
SNPiC1	PL263	pPC	C1
SNPiC2	PL263	pPC	C2
SNPiC3	PL263	pPC	C3
SNPiC4	PL263	pPC	C4
SNPiC5	PL263	pPC	C5
SNPiC6	PL263	pPC	C6
SNPiC7	PL263	pPC	C7
SNPiC8	PL263	pPC	C8
SNPiC9	PL263	pPC	C9
SNPiC10	PL263	pPC	C10
SNPiC11	PL263	pPC	C11
SNPiC12	PL263	pPC	C12
SNPiD1	PL263	pPC	D1
SNPiD2	PL263	pPC	D2
SNPiD3	PL263	pPC	D3
SNPiD4	PL263	pPC	D4
SNPiD5	PL263	pPC	D5
SNPiD6	PL263	pPC	D6
SNPiD7	PL263	pPC	D7
SNPiD8	PL263	pPC	D8
SNPiD9	PL263	pPC	D9
SNPiD10	PL263	pPC	D10
SNPiD11	PL263	pPC	D11
SNPiD12	PL263	pPC	D12
SNPiE1	PL263	pPC	E1
SNPiE2	PL263	pPC	E2
SNPiE3	PL263	pPC	E3
SNPiE4	PL263	pPC	E4
SNPiE5	PL263	pPC	E5
SNPiE6	PL263	pPC	E6
SNPiE7	PL263	pPC	E7
SNPiE8	PL263	pPC	E8
SNPiE9	PL263	pPC	E9
SNPiE10	PL263	pPC	E10
SNPiE11	PL263	pPC	E11
SNPiE12	PL263	pPC	E12
SNPiF1	PL263	pPC	F1
SNPiF2	PL263	pPC	F2
SNPiF3	PL263	pPC	F3
SNPiF4	PL263	pPC	F4
SNPiF5	PL263	pPC	F5
SNPiF6	PL263	pPC	F6
SNPiF7	PL263	pPC	F7
SNPiF8	PL263	pPC	F8
SNPiF9	PL263	pPC	F9
SNPiF10	PL263	pPC	F10
SNPiF11	PL263	pPC	F11
SNPiF12	PL263	pPC	F12
SNPiG1	PL263	pPC	G1
SNPiG2	PL263	pPC	G2
SNPiG3	PL263	pPC	G3
SNPiG4	PL263	pPC	G4
SNPiG5	PL263	pPC	G5
SNPiG6	PL263	pPC	G6
SNPiG7	PL263	pPC	G7
SNPiG8	PL263	pPC	G8
SNPiG9	PL263	pPC	G9
SNPiG10	PL263	pPC	G10
SNPiG11	PL263	pPC	G11
SNPiG12	PL263	pPC	G12
SNPiH1	PL263	pPC	H1
SNPiH2	PL263	pPC	H2
SNPiH3	PL263	pPC	H3
SNPiH4	PL263	pPC	H4
SNPiH5	PL263	pPC	H5
SNPiH6	PL263	pPC	H6
SNPiH7	PL263	pPC	H7
SNPiH8	PL263	pPC	H8
SNPiH9	PL263	pPC	H9
SNPiH10	PL263	pPC	H10
SNPiH11	PL263	pPC	H11
SNPiH12	PL263	pPC	H12

## Sheet: Oligonucleotides
Oligonucleotide name	Sequence (5'>3')	Purpose
QCNde_For_neu	CAA TTT CAC ACA GGA GAT ATC ATA TGA AGC TTC CTC GAG TAG	Introduction of NdeI site in pTAC-MAT-Tag-2 via site directed mutagenesis
QCNde_Rev_neu	CTA CTC GAG GAA GCT TCA TAT GAT ATC TCC TGT GTG AAA TTG	Introduction of NdeI site in pTAC-MAT-Tag-2 via site directed mutagenesis
ompASS_for(Nde)	CAT CAT ATG AAA AAG ACA GCT ATC G	Amplification of ompA signal sequence
ompASS_rev(Hin)	AAG AAG CTT AAA AAG ACA GCT ATC G	Amplification of ompA signal sequence
pPCQCforward	CAC ACA GGA GAT ATT ATA TGA AAA AGA CAG C	Mutation of NdeI site in pPC via site directed mutagenesis
pPCQCreverse	GCT GTC TTT TTC ATA TAA TAT CTC CTG TGT G	Mutation of NdeI site in pPC via site directed mutagenesis
pJH1-RTH-Forward	GAA TTC GGC TAA TGA CCC GGG TAC CAG ATC TGC	Introduction of NdeI site in pPC via round-the-horn mutagenesis
pJH1-RTH-Reverse	TAC TCG AGG AAC ATA TGA GCT TGC GCT ACG GTA GCG	Introduction of NdeI site in pPC via round-the-horn mutagenesis
pETdestroyEco_f	CCT TTC GTC TTC AAG GAT TCT CAT GTT TGA C	Mutation of EcoRI site in pET11a via site directed mutagenesis
pETdestroyEco_r	GTC AAA CAT GAG AAT CCT TGA AGA CGA AAG G	Mutation of EcoRI site in pET11a via site directed mutagenesis
pETintrodEco_f	GCG GTG GCA GCA GCG AAT TCA GCT TCC TTT CG	Introduction of EcoRI site in pET11a via site directed mutagenesis
pETintrodEco_r	CGA AAG GAA GCT GAA TTC GCT GCT GCC ACC GC	Introduction of EcoRI site in pET11a via site directed mutagenesis
HisTEV(+)	CTA GAA ATA ATT TTG TTT AAC TTT AAG AAG GAG ATA TAA ATA TGC ATC ATC ATC ATC ATC ATG AAA ACC TGT ATT TTC AGG GCC A	Introduction of an insert containing His6 tag and TEV cleavage site in pET11a
HisTEV(-)	TAT GGC CCT GAA AAT ACA GGT TTT CAT GAT GAT GAT GAT GAT GCA TAT TTA TAT CTC CTT CTT AAA GTT AAA CAA AAT TAT TT	Introduction of an insert containing His6 tag and TEV cleavage site in pET11a
dsbA(kompl)rev	GGA AGA TCT TTA TTT TTT CTC	Amplification of dsbA
dsbA_HinLeu_for	AAG AAG CTT TGG CGC AGT ATG AAG ATG	Amplification of dsbA w/o signal sequence
trxA_Nde_for	CAT CAT ATG AGC GAT AAA ATT ATT CAC C	Amplification of trxA
trxA_Eco_rev	GAA GAA TTC TTA CGC CAG GTT AGC GTC GAG G	Amplification of trxA
JCVI_K1_for	CAT CAT ATG AAA AAC TTT AAA CTG C	Amplification of O1
JCVI_K1_rev	GAA GAA TTC TTA GCT TTT GGT TTT CTG	Amplification of O1
DLP-SS_Nde_for	CAT CAT CAT ATG GAA TAT CGC CTG GGC AAA G	Amplification of O1 w/o signal sequence
DLP-SS_Hin_for	AAG AAG AAG CTT TGG AAT ATC GCC TGG GCA AAG	Amplification of O1 w/o signal sequence
GOStrx_Hin_for	AAG AAG CTT TGA TGA TGG TGA AGA AG	Amplification of R1
DLP(+SS!)_Hin_f	AAG AAG CTT TGA TGA AAA ACT TTA AAC TGC TG	Amplification of O1
ILP-SS_Nde_for	CAT CAT ATG GAG GTC CCT GCA AGC	Amplification of I1 w/o signal sequence
dsbCh_rev	GCA TGA ATT CTT AAT CCA GTC CCA G	Amplification of I1
ILP-SS_Hin_for	AAG AAG CTT TGG AGG TCC CTG CAA GC	Amplification of I1 w/o signal sequence
ILP+SS_Nde_for	CAT CAT ATG TTA GCC CGG TCG CTA ATC	Amplification of I1
ILP+SS_Hin_for	AAG AAG CTT TGA TGT TAG CCC GGT CGC TAA TC	Amplification of I1
GOStrx_Nde_for	CAT CAT CAT ATG ATG GTG AAG AAG TTT AG	Amplification of R1
GOStrx_Eco_rev	GAA GAA TTC TTA CGG ATT GGT AAT TTT GC	Amplification of R1
B11(-SS)_Nde_fN!	CAT CAT ATG GCT CAG GCT TAC GAA C	Amplification of B11 w/o signal sequence
B11(-SS)_Eco_rev	GAA GAA TTC TTA AGC AGC CAT ATG C	Amplification of B11
H3(-SS)_Nde_for	CAT CAT ATG GCT GCT CCG GTT C	Amplification of H3 w/o signal sequence
H3(-SS)_Eco_rev	GAA GAA TTC TTA GTC TTT TTT AGC C	Amplification of H3
H8(-SS)_Nde_for	CAT CAT ATG CAG GAA CGT CTG ATG	Amplification of H8 w/o signal sequence
H8(-SS)_Eco_rev	GAA GAA TTC TTA GAT AGA GTC TTT C	Amplification of H8
TLP_Hin_for	AAG AAG AAG CTT TGA TGA GAA CAT CCG GGG TG	Amplification of R2
TLP_Eco_rev	GAA GAA TTC TTA GTT GCT ACA ACT CGG G	Amplification of R2
TLP_Nde_for	CAT CAT CAT ATG AGA ACA TCC GGG	Amplification of R2
D6(-SS)_Nde_f	CAT CAT ATG GGT TGC TCT TCT GAA G	Amplification of D6 w/o signal sequence
D6_Eco_r	GAA GAA TTC TTA GTT ACG TTC TTT TTC	Amplification of D6
D11(-SS)_Nde_f	CAT CAT ATG GAA ACC ACC GCT TC	Amplification of D11 w/o signal sequence
D11_Eco_r	GAA GAA TTC TAA AAC AGC GTT TTT AAC	Amplification of D11
E5(-SS)_Nde_f	CAT CAT ATG GAC ATC GAC CAG AAA G	Amplification of E5 w/o signal sequence
E5_Eco_r	GAA GAA TTC TTA ACC CTG ACG GG	Amplification of E5
E5_Cys77Ser_for	CTG ACT ACA ACT GCG GTT ACT CCA AAC GTA TGT TCG CTC CGA TC	Mutation of Cys77 to Ser in E5
E5_Cys77Ser_rev	GAT CGG AGC GAA CAT ACG TTT GGA GTA ACC GCA GTT GTA GTC AG	Mutation of Cys77 to Ser in E5
